# Supplementary material for: Comparative network stratification analysis for identifying functional interpretable network biomarkers
Source: BMC Bioinformatics. 2017 Mar 14;18(Suppl 3):48. doi: 10.1186/s12859-017-1462-x (PMC5374559; doi:10.1186/s12859-017-1462-x)
Supplement: Supplementary file 1 — biomarker-GSE18732.xlsx, the identified biomarkers of GSE18732 dataset. (XLSX 40 kb) [file 12859_2017_1462_MOESM1_ESM.xlsx]

## Sheet: Sheet1
Gene_1	Gene_2	GO Terms
CREBBP	ESR1	cell morphogenesis involved in differentiation
CREBBP	CSNK2A2	cell morphogenesis involved in differentiation
ESR1	PTPN6	cell morphogenesis involved in differentiation
CTNNB1	PTPN6	cell morphogenesis involved in differentiation
RHOA	TGFBR1	cell morphogenesis involved in differentiation
CSNK2A2	TGFBR1	cell morphogenesis involved in differentiation
DGKZ	RB1	cell morphogenesis involved in differentiation
ANXA2	S100A4	cell morphogenesis involved in differentiation
NOV	S100A4	cell morphogenesis involved in differentiation
S100A4	TPM3	cell morphogenesis involved in differentiation
APP	COL1A2	angiogenesis
COL1A2	FN1	angiogenesis
COL6A3	MMP2	angiogenesis
CSNK2A1	MAX	angiogenesis
COL1A2	DCN	angiogenesis
DCN	FN1	angiogenesis
CSNK2A1	FGF1	angiogenesis
MAP3K7	XIAP	angiogenesis
MAPK1	PEBP1	angiogenesis
MAP3K7	MAPK8	angiogenesis
MAX	SPAG9	angiogenesis
DCN	MMP2	angiogenesis
NOTCH1	PSEN1	angiogenesis
MAP3K7	PEBP1	angiogenesis
APP	PSEN1	angiogenesis
FGF1	RPS2	angiogenesis
MAPK8	SPAG9	angiogenesis
DCN	THBS1	angiogenesis
VEGFA	YBX1	angiogenesis
NOTCH1	XIAP	angiogenesis
MAPK1	YBX1	angiogenesis
EEF1D	PRKCA	angiogenesis
PRKCA	YWHAG	angiogenesis
ACTB	CFL1	ameboidal cell migration
ACTB	CAP1	ameboidal cell migration
CAP1	CAP2	ameboidal cell migration
RHOA	TGFBR1	ameboidal cell migration
EIF3G	EIF3H	formation of translation preinitiation complex
EIF3H	EIF3K	formation of translation preinitiation complex
CDH5	CTNNB1	positive regulation of mesenchymal cell proliferation
CDH5	KDR	positive regulation of mesenchymal cell proliferation
KDR	VEGFA	positive regulation of mesenchymal cell proliferation
VEGFA	YBX1	positive regulation of mesenchymal cell proliferation
B2M	HLA-B	antigen processing and presentation of peptide antigen via MHC class I
B2M	HLA-C	antigen processing and presentation of peptide antigen via MHC class I
B2M	HLA-F	antigen processing and presentation of peptide antigen via MHC class I
PSMB1	PSMB7	antigen processing and presentation of peptide antigen via MHC class I
PSMB5	TAP1	antigen processing and presentation of peptide antigen via MHC class I
PSMB6	PSMB7	antigen processing and presentation of peptide antigen via MHC class I
PSMB5	PSMB7	antigen processing and presentation of peptide antigen via MHC class I
HLA-F	TAP1	antigen processing and presentation of peptide antigen via MHC class I
PSMA2	PSMA3	antigen processing and presentation of peptide antigen via MHC class I
PSMA2	PSMA4	antigen processing and presentation of peptide antigen via MHC class I
PSMA3	PSMA4	antigen processing and presentation of peptide antigen via MHC class I
PSMA3	SNRPB	antigen processing and presentation of peptide antigen via MHC class I
PSMA3	XRN2	antigen processing and presentation of peptide antigen via MHC class I
MYO18B	PSMC5	antigen processing and presentation of peptide antigen via MHC class I
DLGAP4	UBC	antigen processing and presentation of peptide antigen via MHC class I
HGS	UBC	antigen processing and presentation of peptide antigen via MHC class I
HSPA8	UBC	antigen processing and presentation of peptide antigen via MHC class I
PSMD4	UBC	antigen processing and presentation of peptide antigen via MHC class I
PSMD4	UBQLN2	antigen processing and presentation of peptide antigen via MHC class I
B2M	HLA-B	antigen processing and presentation of exogenous peptide antigen via MHC class I, TAP-dependent
B2M	HLA-C	antigen processing and presentation of exogenous peptide antigen via MHC class I, TAP-dependent
B2M	HLA-F	antigen processing and presentation of exogenous peptide antigen via MHC class I, TAP-dependent
PSMB1	PSMB7	antigen processing and presentation of exogenous peptide antigen via MHC class I, TAP-dependent
PSMB5	TAP1	antigen processing and presentation of exogenous peptide antigen via MHC class I, TAP-dependent
PSMB6	PSMB7	antigen processing and presentation of exogenous peptide antigen via MHC class I, TAP-dependent
PSMB5	PSMB7	antigen processing and presentation of exogenous peptide antigen via MHC class I, TAP-dependent
HLA-F	TAP1	antigen processing and presentation of exogenous peptide antigen via MHC class I, TAP-dependent
PSMA2	PSMA3	antigen processing and presentation of exogenous peptide antigen via MHC class I, TAP-dependent
PSMA2	PSMA4	antigen processing and presentation of exogenous peptide antigen via MHC class I, TAP-dependent
PSMA3	PSMA4	antigen processing and presentation of exogenous peptide antigen via MHC class I, TAP-dependent
PSMA3	SNRPB	antigen processing and presentation of exogenous peptide antigen via MHC class I, TAP-dependent
PSMA3	XRN2	antigen processing and presentation of exogenous peptide antigen via MHC class I, TAP-dependent
MYO18B	PSMC5	antigen processing and presentation of exogenous peptide antigen via MHC class I, TAP-dependent
DLGAP4	UBC	antigen processing and presentation of exogenous peptide antigen via MHC class I, TAP-dependent
HGS	UBC	antigen processing and presentation of exogenous peptide antigen via MHC class I, TAP-dependent
HSPA8	UBC	antigen processing and presentation of exogenous peptide antigen via MHC class I, TAP-dependent
PSMD4	UBC	antigen processing and presentation of exogenous peptide antigen via MHC class I, TAP-dependent
PSMD4	UBQLN2	antigen processing and presentation of exogenous peptide antigen via MHC class I, TAP-dependent
ACTB	SMARCA4	chromatin organization
BMI1	KAT5	chromatin organization
CALM1	TCF3	chromatin organization
CBX1	CBX3	chromatin organization
CBX3	TRIM24	chromatin organization
CREB1	MAPK14	chromatin organization
EEF1D	PRKCA	chromatin organization
EEF1D	RPS6KA1	chromatin organization
EP300	SP1	chromatin organization
ESR1	PTPN6	chromatin organization
FOXO3	SIRT1	chromatin organization
FOXO3	SMAD2	chromatin organization
HSPA1A	TRIM24	chromatin organization
INSR	SMAD2	chromatin organization
CREBBP	KAT5	chromatin organization
KPNB1	PTMA	chromatin organization
MAP3K7	STAT3	chromatin organization
MAPK14	MAPK8	chromatin organization
MAPK8	SMAD2	chromatin organization
MAP3K7	PEBP1	chromatin organization
BMI1	PHC2	chromatin organization
PKN1	RHOA	chromatin organization
PPP1CC	SMARCB1	chromatin organization
PTK2	PTPN12	chromatin organization
CREBBP	PTMA	chromatin organization
PTK2	PTPN11	chromatin organization
INSR	PTPN12	chromatin organization
INSR	PTPN6	chromatin organization
HSPA1A	RHOA	chromatin organization
ESR1	RPS6KA1	chromatin organization
KPNB1	SMAD2	chromatin organization
CREB1	SMARCA4	chromatin organization
SMARCB1	SRC	chromatin organization
ESR1	SP1	chromatin organization
INSR	SRC	chromatin organization
PTPN11	STAT3	chromatin organization
EP300	TCF3	chromatin organization
ESR1	TRIM24	chromatin organization
PRKCA	YWHAG	chromatin organization
CDC73	TCF4	chromatin organization
ACTB	STX4	post-Golgi vesicle-mediated transport
STX4	STXBP5	post-Golgi vesicle-mediated transport
SNAP23	STXBP5	post-Golgi vesicle-mediated transport
A2M	MMP2	defense response
ACTB	LMNA	defense response
ACTG1	CAP2	defense response
AHSA1	HSP90AA1	defense response
AR	TSG101	defense response
ACTB	ARPC1B	defense response
B2M	CALR	defense response
B2M	HLA-C	defense response
BCL2L1	CRYAB	defense response
BCL2L1	SNCA	defense response
BIRC2	CASP9	defense response
BIRC2	CD40	defense response
BCL2L1	BNIP3	defense response
A2M	C11orf58	defense response
C1QA	DCN	defense response
CALD1	CALM1	defense response
CALM1	RELA	defense response
AR	CALR	defense response
ACTB	CAP1	defense response
CAP1	CAP2	defense response
CAV1	CSNK2A2	defense response
CD40	HSPA8	defense response
CD44	COL1A1	defense response
CDKN1B	YWHAG	defense response
CFLAR	FADD	defense response
CHORDC1	HSP90AB1	defense response
COL1A1	IGFBP3	defense response
CD44	COL1A2	defense response
COL1A2	FN1	defense response
COPS5	ESR1	defense response
COPS5	COPS8	defense response
COPS8	NFKBIA	defense response
CREB1	RPS6KA3	defense response
CRK	IRS1	defense response
CRKL	INSR	defense response
CSNK1A1	HMGB1	defense response
CSNK2A1	SP1	defense response
CSNK2A2	TGFBR1	defense response
CTCF	SMAD4	defense response
AR	DAP3	defense response
COL1A2	DCN	defense response
DDX24	HSP90AB1	defense response
DDX24	SPTAN1	defense response
DGKZ	HRAS	defense response
DGKZ	RB1	defense response
CSNK2A1	EEF1D	defense response
ESR1	PELP1	defense response
DAP3	FADD	defense response
FLNA	RHOA	defense response
DCN	FN1	defense response
FOXC1	HMGB1	defense response
GAPDH	SLC2A4	defense response
GHR	STAT3	defense response
GNB2L1	SRC	defense response
GRB2	PRKAR1A	defense response
ACTG1	GSN	defense response
HGS	SMAD2	defense response
HIF1A	HSP90AA1	defense response
HIF1A	MAX	defense response
B2M	HLA-B	defense response
B2M	HLA-F	defense response
CTCF	HMGB1	defense response
HMGB1	PPP2R3A	defense response
HMGB1	TLE2	defense response
HSP90AB1	PPID	defense response
HSPA8	PPID	defense response
HSPB8	MAPK3	defense response
CAV1	IGFBP3	defense response
GNB2L1	INSR	defense response
GHR	IRS1	defense response
CRK	IRS2	defense response
INSR	JAK1	defense response
JAK1	STAT3	defense response
KPNA1	STAT3	defense response
FLNA	LMNA	defense response
ACTG1	MAP1A	defense response
HSP90AB1	MAP3K3	defense response
MAP3K7	PEBP1	defense response
MAPK1	RPS6KA3	defense response
MAPK3	PPP2CA	defense response
MAPT	PKN1	defense response
MARK3	PRKCQ	defense response
CSNK2A1	MAX	defense response
COL1A1	MMP2	defense response
CALM1	MYOG	defense response
ACTG1	NDRG1	defense response
PARK7	PPP2R1B	defense response
A2M	PDGFB	defense response
MAPK1	PEBP1	defense response
HGS	PELP1	defense response
IRS2	PIK3R3	defense response
PKN1	RHOA	defense response
GNB2L1	PLCG1	defense response
PLEKHF2	PRKAR1A	defense response
MAPT	PPP2CA	defense response
PPP2R1B	PRDX1	defense response
GAPDH	PRDX1	defense response
PRKACA	RHOA	defense response
PRKAR1A	SMAD2	defense response
EEF1D	PRKCA	defense response
PRKCA	YWHAG	defense response
PRKCQ	WIPF1	defense response
HMGB1	PRKDC	defense response
CAP2	PRPF40A	defense response
JAK1	PTPN11	defense response
RB1	SP1	defense response
RELA	RXRA	defense response
CALM1	RGS10	defense response
RHOA	TGFBR1	defense response
CFLAR	RIPK1	defense response
RNF5	UBE2D3	defense response
CSNK2A1	RPL5	defense response
RPL5	TNIP1	defense response
RPS6KA3	STK11	defense response
ESR1	RXRA	defense response
HSP90AA1	SLC2A4	defense response
INSR	SMAD2	defense response
MAX	SMAD4	defense response
ACTB	SMARCA4	defense response
RB1	SMARCA4	defense response
CSNK2A2	SNCA	defense response
SP1	SP3	defense response
SP3	UBE2I	defense response
ACTB	SPTAN1	defense response
HSP90AB1	STAT3	defense response
SMARCA4	STK11	defense response
CALM1	STRN3	defense response
ACTB	STX4	defense response
CALM1	TCF3	defense response
CSNK1A1	TGFBR1	defense response
DCN	THBS1	defense response
CALM1	TNNI2	defense response
HGS	TSG101	defense response
NFKBIA	UBE2D3	defense response
HGS	UBE2I	defense response
ACTG1	VASP	defense response
CRKL	WIPF1	defense response
MAPK1	YBX1	defense response
PRPF40A	YWHAG	defense response
RIPK1	ZFAND5	defense response
ACTN2	ADORA2A	defense response
HGS	UBB	defense response
IKBKB	UBB	defense response
UBASH3B	UBB	defense response
UBB	UBE2N	defense response
A2M	PDGFB	immune response
ACTB	CAP1	immune response
ACTG1	CAP2	immune response
AHSA1	HSP90AA1	immune response
AR	TSG101	immune response
ACTB	ARPC1B	immune response
B2M	CALR	immune response
B2M	HLA-C	immune response
BCL2L1	CRYAB	immune response
BCL2L1	SNCA	immune response
BCR	HNF1A	immune response
BIRC2	CASP9	immune response
BIRC2	CD40	immune response
BCL2L1	BNIP3	immune response
A2M	C11orf58	immune response
C1QA	DCN	immune response
CALD1	CALM1	immune response
CALM1	MYOG	immune response
CALM2	INSR	immune response
AR	CALR	immune response
CANX	ITGB1	immune response
CAP1	CAP2	immune response
CAP2	PRPF40A	immune response
CD40	HSPA8	immune response
CHORDC1	HSP90AB1	immune response
COL1A2	FN1	immune response
COL3A1	SPARC	immune response
COPS5	ESR1	immune response
COPS5	COPS8	immune response
COPS8	NFKBIA	immune response
CREB1	RPS6KA3	immune response
CRK	IRS1	immune response
CRKL	INSR	immune response
CSNK1A1	YWHAZ	immune response
CSNK2A1	KIF1C	immune response
CSNK2A2	TGFBR1	immune response
CTCF	HMGB1	immune response
COL1A2	DCN	immune response
DDX24	HSP90AB1	immune response
DDX24	SPTAN1	immune response
DLGAP4	UBC	immune response
E2F1	SP3	immune response
CSNK2A1	EEF1D	immune response
ESR1	SP1	immune response
FLNA	ITGB1	immune response
FN1	GSN	immune response
FOXC1	HMGB1	immune response
FOXO3	YWHAZ	immune response
GAPDH	SLC2A4	immune response
GHR	STAT3	immune response
GNB2L1	SRC	immune response
GRB2	PRKAR1A	immune response
ACTG1	GSN	immune response
HGS	PELP1	immune response
HGS	UBB	immune response
HGS	UBC	immune response
HIF1A	HSP90AA1	immune response
HIF1A	MAX	immune response
B2M	HLA-B	immune response
B2M	HLA-F	immune response
CSNK1A1	HMGB1	immune response
HMGB1	PPP2R3A	immune response
HMGB1	TLE2	immune response
HNF1A	SRC	immune response
HSP90AB1	PPID	immune response
HSPA8	PPID	immune response
HSPB8	MAPK3	immune response
IKBKB	UBB	immune response
IL6ST	JAK1	immune response
ING1	YWHAZ	immune response
GNB2L1	INSR	immune response
GHR	IRS1	immune response
CRK	IRS2	immune response
CRKL	ITGB1	immune response
INSR	JAK1	immune response
CSNK2A2	KIF1C	immune response
ACTB	LMNA	immune response
CANX	LRP1	immune response
ACTG1	MAP1A	immune response
HSP90AB1	MAP3K3	immune response
MAP3K7	PEBP1	immune response
MAP3K8	NFKB1	immune response
MAPK1	RPS6KA3	immune response
MAPK1	YBX1	immune response
MAPK3	PPP2CA	immune response
MAPT	PKN1	immune response
MARK3	PRKCQ	immune response
MARK3	SFN	immune response
CSNK2A1	MAX	immune response
CALM2	MYOG	immune response
ACTG1	NDRG1	immune response
E2F1	NFKB1	immune response
PARD3	YWHAZ	immune response
LRP1	PDGFB	immune response
MAPK1	PEBP1	immune response
ESR1	PELP1	immune response
IRS2	PIK3R3	immune response
PKN1	RHOA	immune response
GNB2L1	PLCG1	immune response
PLEKHF2	PRKAR1A	immune response
MAPT	PPP2CA	immune response
PPP2R1B	PRDX1	immune response
GAPDH	PRDX1	immune response
PRKACA	RHOA	immune response
PRKAR1A	SMAD2	immune response
EEF1D	PRKCA	immune response
PRKCA	YWHAG	immune response
HMGB1	PRKDC	immune response
PRPF40A	YWHAG	immune response
JAK1	PTPN11	immune response
RB1	SP1	immune response
CALM1	RELA	immune response
CALM1	RGS10	immune response
FLNA	RHOA	immune response
MAP3K8	RIPK1	immune response
RNF11	UBE2N	immune response
RNF5	UBE2D3	immune response
RPS6KA3	STK11	immune response
BCR	SFN	immune response
FOXO3	SGK1	immune response
FOXO3	SIRT1	immune response
HSP90AA1	SLC2A4	immune response
PARD3	SMAD2	immune response
FOXO3	SMAD4	immune response
ACTB	SMARCA4	immune response
RB1	SMARCA4	immune response
CSNK2A2	SNCA	immune response
CSNK2A1	SP1	immune response
SP1	SP3	immune response
COL1A2	SPARC	immune response
ACTB	SPTAN1	immune response
HSP90AB1	STAT3	immune response
IL6ST	STAT3	immune response
SMARCA4	STK11	immune response
CALM1	STRN3	immune response
ACTB	STX4	immune response
CALM1	TCF3	immune response
CSNK1A1	TGFBR1	immune response
DCN	THBS1	immune response
CALM1	TNNI2	immune response
HGS	TSG101	immune response
UBASH3B	UBB	immune response
HSPA8	UBC	immune response
RNF11	UBE2D1	immune response
NFKBIA	UBE2D3	immune response
UBB	UBE2N	immune response
ACTG1	VASP	immune response
ING1	YWHAG	immune response
MAPT	YWHAZ	immune response
RIPK1	ZFAND5	immune response
CDKN1B	YWHAG	immune response
ANAPC2	CDC27	regulation of mitosis
CDC27	RB1	regulation of mitosis
DGKZ	RB1	regulation of mitosis
RNF11	UBE2D1	regulation of mitosis
ANAPC2	SMAD2	regulation of mitosis
SMAD2	STUB1	regulation of mitosis
STUB1	UBE2D1	regulation of mitosis
CANX	ITGB1	integrin-mediated signaling pathway
CD36	ITGA6	integrin-mediated signaling pathway
CANX	ITGA6	integrin-mediated signaling pathway
A2M	C11orf58	small GTPase mediated signal transduction
A2M	PDGFB	small GTPase mediated signal transduction
ABL1	ZAP70	small GTPase mediated signal transduction
AGTR1	JAK2	small GTPase mediated signal transduction
APP	LRP1	small GTPase mediated signal transduction
ARHGDIB	RHOA	small GTPase mediated signal transduction
ARHGEF18	RHOA	small GTPase mediated signal transduction
CLIP1	IQGAP1	small GTPase mediated signal transduction
CNKSR1	RHOA	small GTPase mediated signal transduction
APP	COL1A2	small GTPase mediated signal transduction
COL1A2	DCN	small GTPase mediated signal transduction
COL1A2	LUM	small GTPase mediated signal transduction
CSNK2A1	KIF1C	small GTPase mediated signal transduction
CSNK2A2	TGFBR1	small GTPase mediated signal transduction
CTNNB1	MUC1	small GTPase mediated signal transduction
DGKZ	HRAS	small GTPase mediated signal transduction
DGKZ	RB1	small GTPase mediated signal transduction
DVL2	RHOA	small GTPase mediated signal transduction
DVL2	SORBS3	small GTPase mediated signal transduction
FLNA	RHOA	small GTPase mediated signal transduction
COL1A2	FN1	small GTPase mediated signal transduction
GAPDH	RAB2A	small GTPase mediated signal transduction
GDI2	RAB5A	small GTPase mediated signal transduction
GNB2L1	SRC	small GTPase mediated signal transduction
GRB2	PRKAR1A	small GTPase mediated signal transduction
HCK	PLCG1	small GTPase mediated signal transduction
HSPB8	MAPK3	small GTPase mediated signal transduction
GNB2L1	INSR	small GTPase mediated signal transduction
IQGAP1	PRKACA	small GTPase mediated signal transduction
JAK2	PTPN12	small GTPase mediated signal transduction
CSNK2A2	KIF1C	small GTPase mediated signal transduction
LRP1	SHC1	small GTPase mediated signal transduction
MAP3K7	MAPK8	small GTPase mediated signal transduction
MAPK1	PEBP1	small GTPase mediated signal transduction
MAPK1	YBX1	small GTPase mediated signal transduction
MAPK3	PPP2CA	small GTPase mediated signal transduction
MAPK8	SPAG9	small GTPase mediated signal transduction
MAPT	YWHAZ	small GTPase mediated signal transduction
CSNK2A1	MAX	small GTPase mediated signal transduction
ABL1	MUC1	small GTPase mediated signal transduction
LRP1	PDGFB	small GTPase mediated signal transduction
MAP3K7	PEBP1	small GTPase mediated signal transduction
PKN1	RHOA	small GTPase mediated signal transduction
INSR	PLCG1	small GTPase mediated signal transduction
MAPT	PPP2CA	small GTPase mediated signal transduction
PRKACA	RHOA	small GTPase mediated signal transduction
PRKAR1A	SMAD2	small GTPase mediated signal transduction
INSR	PTPN12	small GTPase mediated signal transduction
CTNNB1	PTPN6	small GTPase mediated signal transduction
GDI2	RAB2A	small GTPase mediated signal transduction
AGTR1	RAB5A	small GTPase mediated signal transduction
RB1	SP1	small GTPase mediated signal transduction
RHOA	RHPN2	small GTPase mediated signal transduction
MAPK1	RPS6KA3	small GTPase mediated signal transduction
PTPN6	SHC1	small GTPase mediated signal transduction
MAPK8	SMAD2	small GTPase mediated signal transduction
ABL1	SORBS3	small GTPase mediated signal transduction
CSNK2A1	SP1	small GTPase mediated signal transduction
MAX	SPAG9	small GTPase mediated signal transduction
COL1A2	SPARC	small GTPase mediated signal transduction
CTNNB1	TGFBR1	small GTPase mediated signal transduction
RHOA	TGFBR1	small GTPase mediated signal transduction
RHOA	TRIO	small GTPase mediated signal transduction
HCK	WIPF1	small GTPase mediated signal transduction
KIF1C	YWHAZ	small GTPase mediated signal transduction
WIPF1	ZAP70	small GTPase mediated signal transduction
CIB1	PTK2	nervous system development
EIF3F	PTN	nervous system development
CIB1	FEZ1	nervous system development
GNB2L1	PTN	nervous system development
HSP90AB1	STAT3	nervous system development
IL6ST	JAK1	nervous system development
JAK1	STAT3	nervous system development
KPNA1	STAT3	nervous system development
PTK2	PTPN11	nervous system development
FEZ1	PTN	nervous system development
IL6ST	PTPN11	nervous system development
MEF2C	VGLL2	nervous system development
ADORA1	GNAI2	regulation of heart contraction
DES	S100A1	regulation of heart contraction
CAV1	GJA1	regulation of heart contraction
CAV1	GNAI2	regulation of heart contraction
ADORA1	GNAS	regulation of heart contraction
DES	NEB	regulation of heart contraction
GJA1	S100A1	regulation of heart contraction
DES	SPTAN1	regulation of heart contraction
DES	TRIM7	regulation of heart contraction
EEF1D	PRKCA	regulation of heart contraction
PRKCA	YWHAG	regulation of heart contraction
ACTB	LMNA	protein localization
FLNA	LMNA	protein localization
FLNA	RHOA	protein localization
FLNA	SVIL	protein localization
CSNK1E	DVL1	protein localization
CSNK2A1	DVL1	protein localization
DVL1	SMAD7	protein localization
DVL2	RHOA	protein localization
RHOA	TGFBR1	protein localization
CTNNB1	TGFBR1	protein localization
CASK	ID1	protein localization
ID1	MYF6	protein localization
ID1	RUNX1T1	protein localization
DGKZ	RB1	protein localization
AR	CCND1	embryo development
BCL2L1	SNCA	embryo development
BCL2L1	BNIP3	embryo development
CAV1	KDR	embryo development
CCND1	THRA	embryo development
CDH5	KDR	embryo development
CREBBP	CSNK2A2	embryo development
BCL2L1	CRYAB	embryo development
CAV1	CSNK2A2	embryo development
DCAF6	SMAD2	embryo development
ERBB2IP	SMAD4	embryo development
FMR1	RANBP9	embryo development
FOXO3	SMAD4	embryo development
FUS	YBX1	embryo development
GNB2L1	INSR	embryo development
HABP4	YBX1	embryo development
HSPA1A	YWHAZ	embryo development
INSR	PTPN12	embryo development
KDR	VEGFA	embryo development
MAPK1	YBX1	embryo development
GNB2L1	PLCG1	embryo development
PRKAR1A	SMAD2	embryo development
PTPN12	SHC1	embryo development
RANBP9	SMAD2	embryo development
RBBP6	YBX1	embryo development
HSPA1A	RHOA	embryo development
FOXO3	SGK1	embryo development
CDH5	SHC1	embryo development
FOXO3	SIRT1	embryo development
AR	SLC25A4	embryo development
SMAD4	ZMYM2	embryo development
CSNK2A2	SNCA	embryo development
SMAD2	ST13	embryo development
RHOA	TGFBR1	embryo development
CREBBP	THRA	embryo development
VEGFA	YBX1	embryo development
FMR1	YBX1	embryo development
FOXO3	YWHAZ	embryo development
FUS	ZMYM2	embryo development
EIF2S2	ZBTB16	anterior/posterior pattern specification
THNSL2	ZBTB16	anterior/posterior pattern specification
TRIM27	ZBTB16	anterior/posterior pattern specification
RHOA	TGFBR1	anterior/posterior pattern specification
CDH5	CTNNB1	regulation of mesenchymal cell proliferation
CDH5	KDR	regulation of mesenchymal cell proliferation
KDR	VEGFA	regulation of mesenchymal cell proliferation
VEGFA	YBX1	regulation of mesenchymal cell proliferation
A2M	MMP2	vesicle-mediated transport
ACTB	ACTG1	vesicle-mediated transport
ACTG1	GSN	vesicle-mediated transport
ACTN2	ADORA2A	vesicle-mediated transport
ADORA1	GNAI2	vesicle-mediated transport
ADORA2A	DRD2	vesicle-mediated transport
AKTIP	EXOC7	vesicle-mediated transport
A2M	C11orf58	vesicle-mediated transport
CALD1	CALM1	vesicle-mediated transport
CALM1	RELA	vesicle-mediated transport
ACTB	CAP1	vesicle-mediated transport
CAP1	CAP2	vesicle-mediated transport
ACTG1	CAP2	vesicle-mediated transport
CAV1	IGFBP3	vesicle-mediated transport
CD44	COL1A2	vesicle-mediated transport
COL1A2	FN1	vesicle-mediated transport
COL1A2	SPARC	vesicle-mediated transport
COL3A1	SPARC	vesicle-mediated transport
CSNK1A1	HMGB1	vesicle-mediated transport
CTCF	SMAD4	vesicle-mediated transport
COL1A2	DCN	vesicle-mediated transport
DCN	FN1	vesicle-mediated transport
DGKZ	HRAS	vesicle-mediated transport
DRD2	GNAI2	vesicle-mediated transport
ESR1	STAT5A	vesicle-mediated transport
EXOC7	HGS	vesicle-mediated transport
FOXC1	HMGB1	vesicle-mediated transport
CAV1	GNAI2	vesicle-mediated transport
ADORA1	GNAS	vesicle-mediated transport
GNB2L1	PLCG1	vesicle-mediated transport
GRB2	PRKAR1A	vesicle-mediated transport
FN1	GSN	vesicle-mediated transport
HABP4	YBX1	vesicle-mediated transport
HGS	SMAD2	vesicle-mediated transport
CTCF	HMGB1	vesicle-mediated transport
HMGB1	PPP2R3A	vesicle-mediated transport
HMGB1	TLE2	vesicle-mediated transport
HRAS	RAPGEF1	vesicle-mediated transport
HSPB8	MAPK3	vesicle-mediated transport
CD44	IGFBP3	vesicle-mediated transport
GNB2L1	INSR	vesicle-mediated transport
CAV1	KDR	vesicle-mediated transport
MAPK1	RPS6KA3	vesicle-mediated transport
MAPK1	YBX1	vesicle-mediated transport
MAPK3	SMAD2	vesicle-mediated transport
DCN	MMP2	vesicle-mediated transport
CALM1	MYOG	vesicle-mediated transport
ACTN2	MYOZ2	vesicle-mediated transport
ACTN2	MYOZ3	vesicle-mediated transport
ACTN2	PALLD	vesicle-mediated transport
A2M	PDGFB	vesicle-mediated transport
MAPK1	PEBP1	vesicle-mediated transport
KDR	PLCG1	vesicle-mediated transport
PRKAR1A	SMAD2	vesicle-mediated transport
HMGB1	PRKDC	vesicle-mediated transport
GNB2L1	PTN	vesicle-mediated transport
RAPGEF1	SHC1	vesicle-mediated transport
RELA	RXRA	vesicle-mediated transport
CALM1	RGS10	vesicle-mediated transport
AKTIP	RPA1	vesicle-mediated transport
ESR1	RPS6KA3	vesicle-mediated transport
ESR1	RXRA	vesicle-mediated transport
PLCG1	SHC1	vesicle-mediated transport
INSR	SMAD2	vesicle-mediated transport
SMAD2	SMAD4	vesicle-mediated transport
GNB2L1	SRC	vesicle-mediated transport
INSR	STAT5A	vesicle-mediated transport
CALM1	STRN3	vesicle-mediated transport
ACTB	STX4	vesicle-mediated transport
CALM1	TCF3	vesicle-mediated transport
DCN	THBS1	vesicle-mediated transport
CALM1	TNNI2	vesicle-mediated transport
BAG2	HSPA8	vesicle-mediated transport
BAG3	HSPA1A	vesicle-mediated transport
CD40	HSPA8	vesicle-mediated transport
COL7A1	HSPA8	vesicle-mediated transport
GAK	HSPA8	vesicle-mediated transport
HDAC3	HSPA8	vesicle-mediated transport
HSPA1A	RHOA	vesicle-mediated transport
BAG3	HSPA8	vesicle-mediated transport
HSPA1A	HSPA8	vesicle-mediated transport
FLNA	RHOA	vesicle-mediated transport
FLNA	SVIL	vesicle-mediated transport
HSPA8	UBC	vesicle-mediated transport
BIN1	DNM2	vesicle-mediated transport
CAB39	STK11	regulation of fatty acid metabolic process
RPS6KA3	STK11	regulation of fatty acid metabolic process
DLAT	PDHX	regulation of fatty acid metabolic process
EIF6	PDHA1	regulation of fatty acid metabolic process
DLAT	PDHA1	regulation of fatty acid metabolic process
PDHA1	PDP1	regulation of fatty acid metabolic process
ACTG1	CAP2	actin cytoskeleton organization
ACTG1	GSN	actin cytoskeleton organization
ACTG1	MAP1A	actin cytoskeleton organization
ACTG1	NDRG1	actin cytoskeleton organization
ACTG1	VASP	actin cytoskeleton organization
ARHGDIB	RHOA	actin cytoskeleton organization
ARHGEF18	RHOA	actin cytoskeleton organization
CNKSR1	RHOA	actin cytoskeleton organization
DOK1	PTPN6	actin cytoskeleton organization
DVL2	RHOA	actin cytoskeleton organization
FLNA	RHOA	actin cytoskeleton organization
FLNA	SVIL	actin cytoskeleton organization
PKN1	RHOA	actin cytoskeleton organization
DOK1	PLCG1	actin cytoskeleton organization
PRKACA	RHOA	actin cytoskeleton organization
PTPN6	SHC1	actin cytoskeleton organization
PLCG1	RHOA	actin cytoskeleton organization
RHOA	RHPN2	actin cytoskeleton organization
RHOA	TGFBR1	actin cytoskeleton organization
RHOA	TRIO	actin cytoskeleton organization
ACTA1	FHOD1	actin cytoskeleton organization
FHOD1	PFN2	actin cytoskeleton organization
DGKZ	RB1	regulation of mitotic metaphase/anaphase transition
ACTB	SMARCA4	myeloid cell differentiation
CREB1	MAPK14	myeloid cell differentiation
CREB1	SMARCA4	myeloid cell differentiation
ACTB	ACTG1	positive regulation of cAMP biosynthetic process
ACTG1	CAP2	positive regulation of cAMP biosynthetic process
ACTB	CAP1	positive regulation of cAMP biosynthetic process
CAP1	CAP2	positive regulation of cAMP biosynthetic process
CAP2	PRPF40A	positive regulation of cAMP biosynthetic process
EEF1D	PRKCA	positive regulation of cAMP biosynthetic process
PRPF40A	YWHAG	positive regulation of cAMP biosynthetic process
PRKCA	YWHAG	positive regulation of cAMP biosynthetic process
CANX	ITGB1	cellular response to extracellular stimulus
CD36	ITGA6	cellular response to extracellular stimulus
CANX	ITGA6	cellular response to extracellular stimulus
DCAF6	SMAD2	activin receptor signaling pathway
PRKAR1A	SMAD2	activin receptor signaling pathway
RANBP9	SMAD2	activin receptor signaling pathway
SMAD2	ST13	activin receptor signaling pathway
DCAF6	SMAD2	regulation of activin receptor signaling pathway
PRKAR1A	SMAD2	regulation of activin receptor signaling pathway
RANBP9	SMAD2	regulation of activin receptor signaling pathway
SMAD2	ST13	regulation of activin receptor signaling pathway
DGKZ	HRAS	regulation of GTP catabolic process
CANX	ITGB1	cell adhesion mediated by integrin
CD36	ITGA6	cell adhesion mediated by integrin
CANX	ITGA6	cell adhesion mediated by integrin
ATF1	CSNK2A1	positive regulation of kinase activity
CAB39	STK11	positive regulation of kinase activity
CLIP1	IQGAP1	positive regulation of kinase activity
CSNK2A1	YWHAB	positive regulation of kinase activity
IQGAP1	PRKACA	positive regulation of kinase activity
NFKB1	PRKACA	positive regulation of kinase activity
ATF1	PRKACA	positive regulation of kinase activity
PRKACA	RHOA	positive regulation of kinase activity
NFKB1	RIPK1	positive regulation of kinase activity
RPS6KA3	STK11	positive regulation of kinase activity
PRKACA	STK11	positive regulation of kinase activity
CAB39	STRADB	positive regulation of kinase activity
RIPK1	ZFAND5	positive regulation of kinase activity
ADORA1	GNAI2	positive regulation of kinase activity
ADORA1	GNAS	positive regulation of kinase activity
BIRC2	CD40	positive regulation of kinase activity
CALM2	INSR	positive regulation of kinase activity
CAV1	KDR	positive regulation of kinase activity
CD40	HSPA8	positive regulation of kinase activity
CDH5	CTNNB1	positive regulation of kinase activity
CRK	IRS2	positive regulation of kinase activity
CSNK2A1	SP1	positive regulation of kinase activity
CTNNB1	ESR1	positive regulation of kinase activity
DGKZ	HRAS	positive regulation of kinase activity
DOK1	HCK	positive regulation of kinase activity
ESR1	PTPN6	positive regulation of kinase activity
FLNA	ITGB1	positive regulation of kinase activity
GHR	IRS1	positive regulation of kinase activity
GNB2L1	PLCG1	positive regulation of kinase activity
GRB2	PRKAR1A	positive regulation of kinase activity
HCK	PLCG2	positive regulation of kinase activity
CAV1	HRAS	positive regulation of kinase activity
CSNK2A1	HSP90AA1	positive regulation of kinase activity
HSP90AA1	HSPA8	positive regulation of kinase activity
HSPB8	MAPK3	positive regulation of kinase activity
IL6ST	STAT3	positive regulation of kinase activity
GNB2L1	INSR	positive regulation of kinase activity
CRK	IRS1	positive regulation of kinase activity
IRS2	JAK1	positive regulation of kinase activity
DOK1	ITGB1	positive regulation of kinase activity
IL6ST	JAK1	positive regulation of kinase activity
CDH5	KDR	positive regulation of kinase activity
MAP3K7	PEBP1	positive regulation of kinase activity
MAPK1	RPS6KA3	positive regulation of kinase activity
GRB2	MAPK12	positive regulation of kinase activity
MAPK3	PPP2CA	positive regulation of kinase activity
MAPK12	MAPT	positive regulation of kinase activity
CSNK2A1	MAX	positive regulation of kinase activity
MAPK1	PEBP1	positive regulation of kinase activity
PKN1	RHOA	positive regulation of kinase activity
JAK1	PLCG2	positive regulation of kinase activity
PLEKHF2	PRKAR1A	positive regulation of kinase activity
MAPT	PPP2CA	positive regulation of kinase activity
PRKAR1A	SMAD2	positive regulation of kinase activity
GNB2L1	PRKCA	positive regulation of kinase activity
JAK1	PTPN11	positive regulation of kinase activity
PRKCA	PTPN6	positive regulation of kinase activity
FLNA	RHOA	positive regulation of kinase activity
ESR1	RPS6KA3	positive regulation of kinase activity
SMAD2	SMAD4	positive regulation of kinase activity
MAX	SMAD4	positive regulation of kinase activity
ESR1	SP1	positive regulation of kinase activity
STAT3	STAT5A	positive regulation of kinase activity
ESR1	STAT5A	positive regulation of kinase activity
RHOA	TGFBR1	positive regulation of kinase activity
MAPK1	YBX1	positive regulation of kinase activity
DCN	THBS1	positive regulation of kinase activity
CHORDC1	HSP90AB1	positive regulation of kinase activity
DDX24	HSP90AB1	positive regulation of kinase activity
HSP90AB1	MAP3K3	positive regulation of kinase activity
HSP90AB1	PPID	positive regulation of kinase activity
HSP90AB1	STAT3	positive regulation of kinase activity
ACTB	SMARCA4	Fc-gamma receptor signaling pathway involved in phagocytosis
ACTG1	CAP2	Fc-gamma receptor signaling pathway involved in phagocytosis
AHSA1	HSP90AA1	Fc-gamma receptor signaling pathway involved in phagocytosis
ACTB	ARPC1B	Fc-gamma receptor signaling pathway involved in phagocytosis
ACTB	CAP1	Fc-gamma receptor signaling pathway involved in phagocytosis
CAP1	CAP2	Fc-gamma receptor signaling pathway involved in phagocytosis
CRK	IRS2	Fc-gamma receptor signaling pathway involved in phagocytosis
CSNK2A1	SP1	Fc-gamma receptor signaling pathway involved in phagocytosis
CTNNB1	PTPN6	Fc-gamma receptor signaling pathway involved in phagocytosis
CTNNB1	ESR1	Fc-gamma receptor signaling pathway involved in phagocytosis
GNB2L1	SRC	Fc-gamma receptor signaling pathway involved in phagocytosis
GRB2	PRKAR1A	Fc-gamma receptor signaling pathway involved in phagocytosis
ACTG1	GSN	Fc-gamma receptor signaling pathway involved in phagocytosis
HIF1A	HSP90AA1	Fc-gamma receptor signaling pathway involved in phagocytosis
CSNK2A1	HSP90AA1	Fc-gamma receptor signaling pathway involved in phagocytosis
HSPB8	MAPK3	Fc-gamma receptor signaling pathway involved in phagocytosis
GNB2L1	INSR	Fc-gamma receptor signaling pathway involved in phagocytosis
CRK	IRS1	Fc-gamma receptor signaling pathway involved in phagocytosis
IRS2	JAK1	Fc-gamma receptor signaling pathway involved in phagocytosis
INSR	JAK1	Fc-gamma receptor signaling pathway involved in phagocytosis
ACTB	LMNA	Fc-gamma receptor signaling pathway involved in phagocytosis
ACTG1	MAP1A	Fc-gamma receptor signaling pathway involved in phagocytosis
MAPK1	RPS6KA3	Fc-gamma receptor signaling pathway involved in phagocytosis
MAPK3	SMAD2	Fc-gamma receptor signaling pathway involved in phagocytosis
ACTG1	NDRG1	Fc-gamma receptor signaling pathway involved in phagocytosis
MAPK1	PEBP1	Fc-gamma receptor signaling pathway involved in phagocytosis
GNB2L1	PLCG1	Fc-gamma receptor signaling pathway involved in phagocytosis
PRKAR1A	SMAD2	Fc-gamma receptor signaling pathway involved in phagocytosis
INSR	PTPN6	Fc-gamma receptor signaling pathway involved in phagocytosis
ESR1	RPS6KA3	Fc-gamma receptor signaling pathway involved in phagocytosis
INSR	SMAD2	Fc-gamma receptor signaling pathway involved in phagocytosis
SMARCA4	SMARCB1	Fc-gamma receptor signaling pathway involved in phagocytosis
SMARCB1	SRC	Fc-gamma receptor signaling pathway involved in phagocytosis
ESR1	SP1	Fc-gamma receptor signaling pathway involved in phagocytosis
ACTB	SPTAN1	Fc-gamma receptor signaling pathway involved in phagocytosis
ACTB	STX4	Fc-gamma receptor signaling pathway involved in phagocytosis
ACTG1	VASP	Fc-gamma receptor signaling pathway involved in phagocytosis
MAPK1	YBX1	Fc-gamma receptor signaling pathway involved in phagocytosis
A2M	PDGFB	neurotrophin signaling pathway
ARHGDIB	RHOA	neurotrophin signaling pathway
ARHGEF18	RHOA	neurotrophin signaling pathway
BIRC2	CASP9	neurotrophin signaling pathway
CALD1	CALM1	neurotrophin signaling pathway
CALM1	TCF3	neurotrophin signaling pathway
CASP9	RB1	neurotrophin signaling pathway
CDKN1B	YWHAG	neurotrophin signaling pathway
CNKSR1	RHOA	neurotrophin signaling pathway
CNKSR1	SMAD4	neurotrophin signaling pathway
CREB1	RPS6KA3	neurotrophin signaling pathway
CRK	IRS1	neurotrophin signaling pathway
CSNK2A1	MAX	neurotrophin signaling pathway
CTNNB1	PTPN6	neurotrophin signaling pathway
DGKZ	HRAS	neurotrophin signaling pathway
DGKZ	RB1	neurotrophin signaling pathway
DLGAP4	UBC	neurotrophin signaling pathway
DVL2	RHOA	neurotrophin signaling pathway
CSNK2A1	EEF1D	neurotrophin signaling pathway
EEF1D	PRKCA	neurotrophin signaling pathway
CTNNB1	ESR1	neurotrophin signaling pathway
FLNA	RHOA	neurotrophin signaling pathway
GHR	STAT3	neurotrophin signaling pathway
GNB2L1	SRC	neurotrophin signaling pathway
GRB2	PRKAR1A	neurotrophin signaling pathway
HGS	PELP1	neurotrophin signaling pathway
HGS	UBB	neurotrophin signaling pathway
HGS	UBC	neurotrophin signaling pathway
CSNK2A1	HSP90AA1	neurotrophin signaling pathway
HSP90AB1	STAT3	neurotrophin signaling pathway
HSP90AA1	HSPA8	neurotrophin signaling pathway
HSPB8	MAPK3	neurotrophin signaling pathway
IKBKB	UBB	neurotrophin signaling pathway
GNB2L1	INSR	neurotrophin signaling pathway
GHR	IRS1	neurotrophin signaling pathway
CRK	IRS2	neurotrophin signaling pathway
INSR	JAK1	neurotrophin signaling pathway
JAK1	STAT3	neurotrophin signaling pathway
KPNA1	STAT3	neurotrophin signaling pathway
LRP1	SHC1	neurotrophin signaling pathway
MAP2K6	PKN1	neurotrophin signaling pathway
MAP2K6	MAP3K7	neurotrophin signaling pathway
MAPK1	PEBP1	neurotrophin signaling pathway
MAPK1	YBX1	neurotrophin signaling pathway
MAPK3	PPP2CA	neurotrophin signaling pathway
MAPT	PKN1	neurotrophin signaling pathway
MAX	SMAD4	neurotrophin signaling pathway
CALM1	MYOG	neurotrophin signaling pathway
LRP1	PDGFB	neurotrophin signaling pathway
MAP3K7	PEBP1	neurotrophin signaling pathway
ESR1	PELP1	neurotrophin signaling pathway
IRS2	PIK3R3	neurotrophin signaling pathway
PKN1	RHOA	neurotrophin signaling pathway
GNB2L1	PLCG1	neurotrophin signaling pathway
PLEKHF2	PRKAR1A	neurotrophin signaling pathway
MAPT	PPP2CA	neurotrophin signaling pathway
PRKACA	RHOA	neurotrophin signaling pathway
PRKAR1A	SMAD2	neurotrophin signaling pathway
PSMD4	UBC	neurotrophin signaling pathway
JAK1	PTPN11	neurotrophin signaling pathway
INSR	PTPN6	neurotrophin signaling pathway
RB1	SP1	neurotrophin signaling pathway
CALM1	RELA	neurotrophin signaling pathway
CALM1	RGS10	neurotrophin signaling pathway
RHOA	RHPN2	neurotrophin signaling pathway
MAPK1	RPS6KA3	neurotrophin signaling pathway
RPS6KA3	STK11	neurotrophin signaling pathway
PTPN6	SHC1	neurotrophin signaling pathway
INSR	SMAD2	neurotrophin signaling pathway
SMAD2	SMAD4	neurotrophin signaling pathway
RB1	SMARCA4	neurotrophin signaling pathway
CSNK2A1	SP1	neurotrophin signaling pathway
SMARCA4	STK11	neurotrophin signaling pathway
CALM1	STRN3	neurotrophin signaling pathway
PSMD4	TCF3	neurotrophin signaling pathway
RHOA	TGFBR1	neurotrophin signaling pathway
CALM1	TNNI2	neurotrophin signaling pathway
RHOA	TRIO	neurotrophin signaling pathway
UBASH3B	UBB	neurotrophin signaling pathway
HSPA8	UBC	neurotrophin signaling pathway
UBB	UBE2N	neurotrophin signaling pathway
PRKCA	YWHAG	neurotrophin signaling pathway
COL1A2	FN1	keratan sulfate catabolic process
FN1	PRELP	keratan sulfate catabolic process
COL1A2	LUM	keratan sulfate catabolic process
B2M	HLA-B	antigen processing and presentation of exogenous peptide antigen via MHC class I
B2M	HLA-C	antigen processing and presentation of exogenous peptide antigen via MHC class I
B2M	HLA-F	antigen processing and presentation of exogenous peptide antigen via MHC class I
PSMB1	PSMB7	antigen processing and presentation of exogenous peptide antigen via MHC class I
PSMB5	TAP1	antigen processing and presentation of exogenous peptide antigen via MHC class I
PSMB6	PSMB7	antigen processing and presentation of exogenous peptide antigen via MHC class I
PSMB5	PSMB7	antigen processing and presentation of exogenous peptide antigen via MHC class I
HLA-F	TAP1	antigen processing and presentation of exogenous peptide antigen via MHC class I
PSMA2	PSMA3	antigen processing and presentation of exogenous peptide antigen via MHC class I
PSMA2	PSMA4	antigen processing and presentation of exogenous peptide antigen via MHC class I
PSMA3	PSMA4	antigen processing and presentation of exogenous peptide antigen via MHC class I
PSMA3	SNRPB	antigen processing and presentation of exogenous peptide antigen via MHC class I
PSMA3	XRN2	antigen processing and presentation of exogenous peptide antigen via MHC class I
MYO18B	PSMC5	antigen processing and presentation of exogenous peptide antigen via MHC class I
DLGAP4	UBC	antigen processing and presentation of exogenous peptide antigen via MHC class I
HGS	UBC	antigen processing and presentation of exogenous peptide antigen via MHC class I
HSPA8	UBC	antigen processing and presentation of exogenous peptide antigen via MHC class I
PSMD4	UBC	antigen processing and presentation of exogenous peptide antigen via MHC class I
PSMD4	UBQLN2	antigen processing and presentation of exogenous peptide antigen via MHC class I
BIN1	DNM2	muscle cell differentiation
ACTB	SMARCA4	muscle cell differentiation
CTNNB1	PTPN6	muscle cell differentiation
SMARCA4	SMARCB1	muscle cell differentiation
SMARCB1	SRC	muscle cell differentiation
PTPN6	SRC	muscle cell differentiation
HDAC3	HSPA8	muscle cell differentiation
CALM1	MYOG	muscle cell differentiation
CALM1	TCF3	muscle cell differentiation
AR	CCND1	chordate embryonic development
BCL2L1	SNCA	chordate embryonic development
BCL2L1	BNIP3	chordate embryonic development
CCND1	THRA	chordate embryonic development
CDH5	KDR	chordate embryonic development
CNKSR1	SMAD4	chordate embryonic development
CREBBP	ESR1	chordate embryonic development
BCL2L1	CRYAB	chordate embryonic development
CREBBP	CSNK2A2	chordate embryonic development
DCAF6	SMAD2	chordate embryonic development
ERBB2IP	SMAD4	chordate embryonic development
ESR1	SHC1	chordate embryonic development
FMR1	RANBP9	chordate embryonic development
FOXO3	SMAD4	chordate embryonic development
FUS	YBX1	chordate embryonic development
GNB2L1	INSR	chordate embryonic development
HABP4	YBX1	chordate embryonic development
INSR	PTPN6	chordate embryonic development
KDR	VEGFA	chordate embryonic development
MAPK1	YBX1	chordate embryonic development
GNB2L1	PLCG1	chordate embryonic development
PRKAR1A	SMAD2	chordate embryonic development
PTPN6	SHC1	chordate embryonic development
RANBP9	SMAD2	chordate embryonic development
RBBP6	YBX1	chordate embryonic development
CNKSR1	RHOA	chordate embryonic development
CDH5	SHC1	chordate embryonic development
AR	SLC25A4	chordate embryonic development
SMAD4	ZMYM2	chordate embryonic development
CSNK2A2	SNCA	chordate embryonic development
SMAD2	ST13	chordate embryonic development
RHOA	TGFBR1	chordate embryonic development
ESR1	THRA	chordate embryonic development
VEGFA	YBX1	chordate embryonic development
FMR1	YBX1	chordate embryonic development
FUS	ZMYM2	chordate embryonic development
ARHGDIB	RHOA	positive regulation of apoptotic process
ARHGEF18	RHOA	positive regulation of apoptotic process
BCL2L1	CASP9	positive regulation of apoptotic process
BCL2L1	CRYAB	positive regulation of apoptotic process
BIRC2	CASP9	positive regulation of apoptotic process
BCL2L1	BNIP3	positive regulation of apoptotic process
CASP9	RB1	positive regulation of apoptotic process
CNKSR1	RHOA	positive regulation of apoptotic process
CSNK1A1	TGFBR1	positive regulation of apoptotic process
CTCF	HMGB1	positive regulation of apoptotic process
DVL2	RHOA	positive regulation of apoptotic process
FLNA	RHOA	positive regulation of apoptotic process
FOXC1	HMGB1	positive regulation of apoptotic process
CSNK1A1	HMGB1	positive regulation of apoptotic process
HMGB1	PPP2R3A	positive regulation of apoptotic process
HMGB1	TLE2	positive regulation of apoptotic process
PKN1	RHOA	positive regulation of apoptotic process
PRKACA	RHOA	positive regulation of apoptotic process
HMGB1	PRKDC	positive regulation of apoptotic process
RB1	SP1	positive regulation of apoptotic process
RHOA	RHPN2	positive regulation of apoptotic process
PRKDC	SP1	positive regulation of apoptotic process
RHOA	TGFBR1	positive regulation of apoptotic process
RHOA	TRIO	positive regulation of apoptotic process
FOXO3	SGK1	positive regulation of apoptotic process
FOXO3	SIRT1	positive regulation of apoptotic process
FOXO3	SMAD4	positive regulation of apoptotic process
FOXO3	YWHAZ	positive regulation of apoptotic process
GNB2L1	INSR	positive regulation of apoptotic process
GNB2L1	PLCG1	positive regulation of apoptotic process
GNB2L1	PTN	positive regulation of apoptotic process
GNB2L1	SRC	positive regulation of apoptotic process
CANX	ITGB1	positive regulation of apoptotic process
CD36	ITGA6	positive regulation of apoptotic process
CANX	ITGA6	positive regulation of apoptotic process
BCL2L1	BNIP3	positive regulation of programmed cell death
BCL2L1	CASP9	positive regulation of programmed cell death
BCL2L1	CRYAB	positive regulation of programmed cell death
BIRC2	CASP9	positive regulation of programmed cell death
BIRC2	CD40	positive regulation of programmed cell death
CASP6	TFAP2A	positive regulation of programmed cell death
CASP9	RB1	positive regulation of programmed cell death
CD40	HSPA8	positive regulation of programmed cell death
CASP6	CFLAR	positive regulation of programmed cell death
EP300	ESR1	positive regulation of programmed cell death
ESR1	PTPN6	positive regulation of programmed cell death
HGS	UBB	positive regulation of programmed cell death
IKBKB	UBB	positive regulation of programmed cell death
EP300	NOTCH1	positive regulation of programmed cell death
CTNNB1	PTPN6	positive regulation of programmed cell death
EP300	RB1	positive regulation of programmed cell death
CFLAR	RIPK1	positive regulation of programmed cell death
RIPK1	ZFAND5	positive regulation of programmed cell death
RB1	TFAP2A	positive regulation of programmed cell death
UBASH3B	UBB	positive regulation of programmed cell death
UBB	XIAP	positive regulation of programmed cell death
UBB	UBE2N	positive regulation of programmed cell death
NOTCH1	XIAP	positive regulation of programmed cell death
EIF2S2	ZBTB16	positive regulation of programmed cell death
THNSL2	ZBTB16	positive regulation of programmed cell death
TRIM27	ZBTB16	positive regulation of programmed cell death
ARHGDIB	RHOA	positive regulation of programmed cell death
ARHGEF18	RHOA	positive regulation of programmed cell death
CNKSR1	RHOA	positive regulation of programmed cell death
CSNK1A1	TGFBR1	positive regulation of programmed cell death
CTCF	HMGB1	positive regulation of programmed cell death
DVL2	RHOA	positive regulation of programmed cell death
FLNA	RHOA	positive regulation of programmed cell death
FOXC1	HMGB1	positive regulation of programmed cell death
CSNK1A1	HMGB1	positive regulation of programmed cell death
HMGB1	PPP2R3A	positive regulation of programmed cell death
HMGB1	TLE2	positive regulation of programmed cell death
PKN1	RHOA	positive regulation of programmed cell death
PRKACA	RHOA	positive regulation of programmed cell death
HMGB1	PRKDC	positive regulation of programmed cell death
RHOA	RHPN2	positive regulation of programmed cell death
RHOA	TGFBR1	positive regulation of programmed cell death
RHOA	TRIO	positive regulation of programmed cell death
FOXO3	SGK1	positive regulation of programmed cell death
FOXO3	SIRT1	positive regulation of programmed cell death
FOXO3	SMAD4	positive regulation of programmed cell death
FOXO3	YWHAZ	positive regulation of programmed cell death
CANX	ITGB1	positive regulation of programmed cell death
CD36	ITGA6	positive regulation of programmed cell death
CANX	ITGA6	positive regulation of programmed cell death
DGKZ	RB1	enucleate erythrocyte differentiation
ABL1	ZAP70	negative regulation of MAP kinase activity
CD79B	PTPN6	negative regulation of MAP kinase activity
ABL1	DOK1	negative regulation of MAP kinase activity
EEF1D	PRKCA	negative regulation of MAP kinase activity
DOK1	INSR	negative regulation of MAP kinase activity
INSR	PRKCA	negative regulation of MAP kinase activity
PRKCA	YWHAG	negative regulation of MAP kinase activity
CD79B	ZAP70	negative regulation of MAP kinase activity
ADORA1	GNAI2	regulation of MAPK cascade
ADORA1	GNAS	regulation of MAPK cascade
AR	CCND1	regulation of MAPK cascade
AR	SLC25A4	regulation of MAPK cascade
CALM2	INSR	regulation of MAPK cascade
CASP7	RB1	regulation of MAPK cascade
CAV1	FYN	regulation of MAPK cascade
CCND1	STAT3	regulation of MAPK cascade
CFLAR	MAP2K4	regulation of MAPK cascade
COPS2	COPS5	regulation of MAPK cascade
COPS5	ESR1	regulation of MAPK cascade
COPS5	COPS8	regulation of MAPK cascade
CREBBP	PELP1	regulation of MAPK cascade
CSNK2A1	SP1	regulation of MAPK cascade
CFLAR	DAXX	regulation of MAPK cascade
DCN	FN1	regulation of MAPK cascade
DGKZ	HRAS	regulation of MAPK cascade
DGKZ	RB1	regulation of MAPK cascade
DVL2	RHOA	regulation of MAPK cascade
EEF1D	PRKCA	regulation of MAPK cascade
EEF1D	RPS6KA1	regulation of MAPK cascade
ESR1	PELP1	regulation of MAPK cascade
FN1	SDC2	regulation of MAPK cascade
FYN	SH3BP2	regulation of MAPK cascade
GHR	STAT3	regulation of MAPK cascade
CAV1	GNAI2	regulation of MAPK cascade
GNB2L1	INSR	regulation of MAPK cascade
GNB2L1	SRC	regulation of MAPK cascade
HCK	TSG101	regulation of MAPK cascade
HGS	PELP1	regulation of MAPK cascade
HSPB8	MAPK3	regulation of MAPK cascade
GHR	IRS1	regulation of MAPK cascade
JAK1	PTPN11	regulation of MAPK cascade
JAK1	STAT3	regulation of MAPK cascade
MAP2K4	MAP3K8	regulation of MAPK cascade
MAP3K7	PEBP1	regulation of MAPK cascade
MAP3K8	NFKB1	regulation of MAPK cascade
MAPK1	RPS6KA3	regulation of MAPK cascade
MAPK1	YBX1	regulation of MAPK cascade
MAPK3	SMAD2	regulation of MAPK cascade
COPS5	MIF	regulation of MAPK cascade
NFKB1	STAT6	regulation of MAPK cascade
NOTCH1	XIAP	regulation of MAPK cascade
NOTCH1	NUMB	regulation of MAPK cascade
DAXX	PARK7	regulation of MAPK cascade
MAPK1	PEBP1	regulation of MAPK cascade
PELP1	SRC	regulation of MAPK cascade
PKN1	RHOA	regulation of MAPK cascade
GNB2L1	PLCG1	regulation of MAPK cascade
HCK	PLCG2	regulation of MAPK cascade
PARK7	PPP2R1B	regulation of MAPK cascade
PPP2R1B	PRDX1	regulation of MAPK cascade
NUMB	PRKCB	regulation of MAPK cascade
RB1	SP1	regulation of MAPK cascade
PLCG1	RHOA	regulation of MAPK cascade
RHOA	TGFBR1	regulation of MAPK cascade
CFLAR	RIPK1	regulation of MAPK cascade
RIPK1	ZFAND5	regulation of MAPK cascade
CSNK2A1	RPL5	regulation of MAPK cascade
RPL5	TNIP1	regulation of MAPK cascade
CREBBP	RPS6KA1	regulation of MAPK cascade
ESR1	RPS6KA3	regulation of MAPK cascade
PRKCB	SDC2	regulation of MAPK cascade
PLCG2	SH3BP2	regulation of MAPK cascade
HGS	SMAD2	regulation of MAPK cascade
ESR1	SP1	regulation of MAPK cascade
STAT3	STAT5A	regulation of MAPK cascade
ESR1	STAT5A	regulation of MAPK cascade
SRC	STAT6	regulation of MAPK cascade
DCN	THBS1	regulation of MAPK cascade
HGS	TSG101	regulation of MAPK cascade
VEGFA	YBX1	regulation of MAPK cascade
CASP7	XIAP	regulation of MAPK cascade
PRKCA	YWHAG	regulation of MAPK cascade
BIRC2	CD40	regulation of MAPK cascade
CD40	HSPA8	regulation of MAPK cascade
GRB2	PRKAR1A	regulation of MAPK cascade
DLGAP4	UBC	regulation of MAPK cascade
HGS	UBC	regulation of MAPK cascade
HSPA8	UBC	regulation of MAPK cascade
ABL1	ZAP70	negative regulation of MAPK cascade
CD79B	PTPN6	negative regulation of MAPK cascade
ABL1	DOK1	negative regulation of MAPK cascade
EEF1D	PRKCA	negative regulation of MAPK cascade
DOK1	INSR	negative regulation of MAPK cascade
INSR	PRKCA	negative regulation of MAPK cascade
PRKCA	YWHAG	negative regulation of MAPK cascade
CD79B	ZAP70	negative regulation of MAPK cascade
A2M	MMP2	innate immune response
ACTB	CAP1	innate immune response
ACTG1	CAP2	innate immune response
AHSA1	HSP90AA1	innate immune response
AR	TSG101	innate immune response
ACTB	ARPC1B	innate immune response
B2M	CALR	innate immune response
B2M	HLA-C	innate immune response
BCL2L1	CRYAB	innate immune response
BCL2L1	SNCA	innate immune response
BCR	HNF1A	innate immune response
BIRC2	CASP9	innate immune response
BIRC2	CD40	innate immune response
BCL2L1	BNIP3	innate immune response
A2M	C11orf58	innate immune response
C1QA	DCN	innate immune response
CALD1	CALM1	innate immune response
CALM1	RELA	innate immune response
AR	CALR	innate immune response
CAP1	CAP2	innate immune response
CAP2	PRPF40A	innate immune response
CD40	HSPA8	innate immune response
CDKN1B	YWHAG	innate immune response
CFLAR	FADD	innate immune response
CHORDC1	HSP90AB1	innate immune response
COL1A2	FN1	innate immune response
COPS8	NFKBIA	innate immune response
CREB1	RPS6KA3	innate immune response
CRK	IRS1	innate immune response
CRKL	INSR	innate immune response
CSNK1A1	YWHAZ	innate immune response
CSNK2A1	KIF1C	innate immune response
CSNK2A2	KIF1C	innate immune response
CTCF	HMGB1	innate immune response
AR	DAP3	innate immune response
COL1A2	DCN	innate immune response
DDX24	HSP90AB1	innate immune response
DDX24	SPTAN1	innate immune response
DGKZ	HRAS	innate immune response
DGKZ	RB1	innate immune response
CRKL	DOK1	innate immune response
DOK2	INPP5D	innate immune response
CSNK2A1	EEF1D	innate immune response
ESR1	SP1	innate immune response
DAP3	FADD	innate immune response
CSNK2A1	FGF1	innate immune response
FGF1	RPS2	innate immune response
FLNA	ITGB1	innate immune response
FN1	GSN	innate immune response
FOXC1	HMGB1	innate immune response
FOXO3	YWHAZ	innate immune response
GAPDH	SLC2A4	innate immune response
GHR	STAT3	innate immune response
GNB2L1	SRC	innate immune response
GRB2	PRKAR1A	innate immune response
ACTG1	GSN	innate immune response
HGS	PELP1	innate immune response
HGS	UBB	innate immune response
HIF1A	HSP90AA1	innate immune response
HIF1A	MAX	innate immune response
B2M	HLA-B	innate immune response
B2M	HLA-F	innate immune response
CSNK1A1	HMGB1	innate immune response
HMGB1	PPP2R3A	innate immune response
HMGB1	TLE2	innate immune response
HNF1A	SRC	innate immune response
HSPA8	PPID	innate immune response
HSPB8	MAPK3	innate immune response
IKBKB	UBB	innate immune response
IL6ST	JAK1	innate immune response
ING1	YWHAZ	innate immune response
DOK1	INPP5D	innate immune response
GNB2L1	INSR	innate immune response
GHR	IRS1	innate immune response
CRK	IRS2	innate immune response
CRKL	ITGB1	innate immune response
INSR	JAK1	innate immune response
KIF1C	YWHAZ	innate immune response
ACTB	LMNA	innate immune response
ACTG1	MAP1A	innate immune response
HSP90AB1	MAP3K3	innate immune response
MAP3K7	PEBP1	innate immune response
MAPK1	RPS6KA3	innate immune response
MAPK1	YBX1	innate immune response
MAPK3	PPP2CA	innate immune response
MAPT	PKN1	innate immune response
MARK3	PRKCQ	innate immune response
MARK3	SFN	innate immune response
CSNK2A1	MAX	innate immune response
MINK1	NCK1	innate immune response
DCN	MMP2	innate immune response
CALM1	MYOG	innate immune response
NCK1	RASA1	innate immune response
ACTG1	NDRG1	innate immune response
NFKBIA	TUBA1B	innate immune response
A2M	PDGFB	innate immune response
MAPK1	PEBP1	innate immune response
ESR1	PELP1	innate immune response
IRS2	PIK3R3	innate immune response
PKN1	RHOA	innate immune response
GNB2L1	PLCG1	innate immune response
PLEKHF2	PRKAR1A	innate immune response
HSP90AB1	PPID	innate immune response
MAPT	PPP2CA	innate immune response
PPP2R1B	PRDX1	innate immune response
GAPDH	PRDX1	innate immune response
PRKACA	RHOA	innate immune response
PRKAR1A	SMAD2	innate immune response
EEF1D	PRKCA	innate immune response
PRKCA	YWHAG	innate immune response
HMGB1	PRKDC	innate immune response
PRPF40A	YWHAG	innate immune response
JAK1	PTPN11	innate immune response
DOK2	RASA1	innate immune response
RB1	SP1	innate immune response
RELA	RXRA	innate immune response
CALM1	RGS10	innate immune response
FLNA	RHOA	innate immune response
CFLAR	RIPK1	innate immune response
RNF5	UBE2D3	innate immune response
RPS6KA3	STK11	innate immune response
ESR1	RXRA	innate immune response
BCR	SFN	innate immune response
FOXO3	SGK1	innate immune response
FOXO3	SIRT1	innate immune response
HSP90AA1	SLC2A4	innate immune response
INSR	SMAD2	innate immune response
FOXO3	SMAD4	innate immune response
ACTB	SMARCA4	innate immune response
RB1	SMARCA4	innate immune response
CSNK2A2	SNCA	innate immune response
CSNK2A1	SP1	innate immune response
ACTB	SPTAN1	innate immune response
HSP90AB1	STAT3	innate immune response
IL6ST	STAT3	innate immune response
SMARCA4	STK11	innate immune response
CALM1	STRN3	innate immune response
ACTB	STX4	innate immune response
CALM1	TCF3	innate immune response
CALM1	TNNI2	innate immune response
HGS	TSG101	innate immune response
MINK1	TUBA1B	innate immune response
UBASH3B	UBB	innate immune response
NFKBIA	UBE2D3	innate immune response
UBB	UBE2N	innate immune response
ACTG1	VASP	innate immune response
ING1	YWHAG	innate immune response
MAPT	YWHAZ	innate immune response
RIPK1	ZFAND5	innate immune response
DLGAP4	UBC	innate immune response
HGS	UBC	innate immune response
HSPA8	UBC	innate immune response
CHORDC1	HSP90AB1	positive regulation of nitric oxide biosynthetic process
DDX24	HSP90AB1	positive regulation of nitric oxide biosynthetic process
ESR1	GADD45G	positive regulation of nitric oxide biosynthetic process
HSP90AB1	MAP3K3	positive regulation of nitric oxide biosynthetic process
HSP90AB1	PPID	positive regulation of nitric oxide biosynthetic process
HSP90AB1	STAT3	positive regulation of nitric oxide biosynthetic process
NCOR2	RXRA	positive regulation of nitric oxide biosynthetic process
GADD45G	RXRA	positive regulation of nitric oxide biosynthetic process
STAT3	STAT5A	positive regulation of nitric oxide biosynthetic process
NCOR2	STAT5A	positive regulation of nitric oxide biosynthetic process
HSP90AB1	STAT3	response to ethanol
JAK1	STAT3	response to ethanol
KPNA1	STAT3	response to ethanol
ACTB	SMARCA4	regulation of cell differentiation
ACVR1	DCAF6	regulation of cell differentiation
ADORA1	GNAI2	regulation of cell differentiation
AR	GAK	regulation of cell differentiation
AR	SLC25A4	regulation of cell differentiation
ARHGDIB	RHOA	regulation of cell differentiation
ARHGEF18	RHOA	regulation of cell differentiation
ARMCX2	VIM	regulation of cell differentiation
ATP5A1	YWHAG	regulation of cell differentiation
BAG3	HSPA1A	regulation of cell differentiation
BIRC2	CD40	regulation of cell differentiation
CAB39	STK11	regulation of cell differentiation
CAD	YWHAG	regulation of cell differentiation
CALM1	MYOG	regulation of cell differentiation
CALM1	TCF3	regulation of cell differentiation
CALM2	INSR	regulation of cell differentiation
CALM2	MYF6	regulation of cell differentiation
CANX	LRP1	regulation of cell differentiation
CASK	ID1	regulation of cell differentiation
BIRC2	CASP9	regulation of cell differentiation
CCDC85B	PKN1	regulation of cell differentiation
CCDC85B	TNNT1	regulation of cell differentiation
CD36	ITGA6	regulation of cell differentiation
CD40	HSPA8	regulation of cell differentiation
CDC73	TCF4	regulation of cell differentiation
CDKN1B	YWHAG	regulation of cell differentiation
CNKSR1	RHOA	regulation of cell differentiation
CREB1	RPS6KA3	regulation of cell differentiation
CSNK1A1	HMGB1	regulation of cell differentiation
CSNK1E	DVL1	regulation of cell differentiation
CSNK2A1	SP1	regulation of cell differentiation
CTCF	HMGB1	regulation of cell differentiation
CTNNB1	MUC1	regulation of cell differentiation
DCAF6	SMAD2	regulation of cell differentiation
CSNK2A1	DVL1	regulation of cell differentiation
DVL1	SMAD7	regulation of cell differentiation
DVL2	RHOA	regulation of cell differentiation
DVL2	SORBS3	regulation of cell differentiation
DYNLL1	VIM	regulation of cell differentiation
CSNK2A1	EEF1D	regulation of cell differentiation
EEF1D	PRKCA	regulation of cell differentiation
CSNK2A1	EIF2S2	regulation of cell differentiation
EIF2S2	ZBTB16	regulation of cell differentiation
ERBB2IP	SMAD4	regulation of cell differentiation
ESR1	PELP1	regulation of cell differentiation
FABP4	VIM	regulation of cell differentiation
FLNA	RHOA	regulation of cell differentiation
FMR1	RANBP9	regulation of cell differentiation
FMR1	YBX1	regulation of cell differentiation
FOXC1	HMGB1	regulation of cell differentiation
FOXO3	YWHAZ	regulation of cell differentiation
FUS	YBX1	regulation of cell differentiation
GAK	HSPA8	regulation of cell differentiation
GHR	IRS1	regulation of cell differentiation
GHR	STAT3	regulation of cell differentiation
GNAI2	PTPRU	regulation of cell differentiation
ADORA1	GNAS	regulation of cell differentiation
HABP4	YBX1	regulation of cell differentiation
HAX1	SVIL	regulation of cell differentiation
HDAC3	HSPA8	regulation of cell differentiation
HIF1A	HSP90AA1	regulation of cell differentiation
HMGB1	PPP2R3A	regulation of cell differentiation
HMGB1	PRKDC	regulation of cell differentiation
HMGB1	TLE2	regulation of cell differentiation
CSNK2A1	HSP90AA1	regulation of cell differentiation
HSP90AB1	STAT3	regulation of cell differentiation
HSPA1A	YWHAG	regulation of cell differentiation
HSPA1A	HSPA8	regulation of cell differentiation
ID1	MYF6	regulation of cell differentiation
IL6ST	JAK1	regulation of cell differentiation
INSR	SRC	regulation of cell differentiation
CANX	ITGA6	regulation of cell differentiation
INSR	JAK1	regulation of cell differentiation
KPNA1	STAT3	regulation of cell differentiation
LIMA1	YWHAG	regulation of cell differentiation
LRP1	SHC1	regulation of cell differentiation
MAP2K4	MAP3K7	regulation of cell differentiation
MAP3K7	PEBP1	regulation of cell differentiation
MAP2K4	MAP3K8	regulation of cell differentiation
MAPK1	YBX1	regulation of cell differentiation
ESR1	MAPK3	regulation of cell differentiation
MET	PTPN11	regulation of cell differentiation
MUC1	SRC	regulation of cell differentiation
NUP85	VIM	regulation of cell differentiation
MAPK1	PEBP1	regulation of cell differentiation
CREBBP	PELP1	regulation of cell differentiation
HIF1A	PGK1	regulation of cell differentiation
PKN1	RHOA	regulation of cell differentiation
PPL	VIM	regulation of cell differentiation
PRKACA	RHOA	regulation of cell differentiation
PRKAR1A	SMAD2	regulation of cell differentiation
PRKCA	YWHAG	regulation of cell differentiation
PRKDC	SP1	regulation of cell differentiation
PRPF4B	YWHAG	regulation of cell differentiation
PSMD4	STUB1	regulation of cell differentiation
JAK1	PTPN11	regulation of cell differentiation
CTNNB1	PTPRU	regulation of cell differentiation
MET	RANBP9	regulation of cell differentiation
RANBP9	SMAD2	regulation of cell differentiation
RASAL2	YWHAG	regulation of cell differentiation
RASSF8	YWHAG	regulation of cell differentiation
RBBP6	YBX1	regulation of cell differentiation
RHOA	RHPN2	regulation of cell differentiation
GNAS	RIC8A	regulation of cell differentiation
MAP3K8	RIPK1	regulation of cell differentiation
MAPK1	RPS6KA3	regulation of cell differentiation
ID1	RUNX1T1	regulation of cell differentiation
FOXO3	SGK1	regulation of cell differentiation
ESR1	SHC1	regulation of cell differentiation
FOXO3	SIRT1	regulation of cell differentiation
SIRT6	VIM	regulation of cell differentiation
FOXO3	SMAD4	regulation of cell differentiation
SMARCA4	SMARCB1	regulation of cell differentiation
SMARCB1	SRC	regulation of cell differentiation
SON	YWHAG	regulation of cell differentiation
MAPK3	SORBS3	regulation of cell differentiation
ESR1	SP1	regulation of cell differentiation
PELP1	SRC	regulation of cell differentiation
SMAD2	ST13	regulation of cell differentiation
JAK1	STAT3	regulation of cell differentiation
RPS6KA3	STK11	regulation of cell differentiation
HSP90AA1	STUB1	regulation of cell differentiation
FLNA	SVIL	regulation of cell differentiation
PSMD4	TCF3	regulation of cell differentiation
RUNX1T1	TCF4	regulation of cell differentiation
RHOA	TGFBR1	regulation of cell differentiation
THNSL2	ZBTB16	regulation of cell differentiation
TRIM27	ZBTB16	regulation of cell differentiation
RHOA	TRIO	regulation of cell differentiation
UCP2	YWHAG	regulation of cell differentiation
VEGFA	YBX1	regulation of cell differentiation
VIM	YWHAZ	regulation of cell differentiation
CSNK1A1	YWHAZ	regulation of cell differentiation
RIPK1	ZFAND5	regulation of cell differentiation
COPS8	NFKBIA	regulation of cell differentiation
FOXO3	SGK1	positive regulation of myeloid cell differentiation
FOXO3	SIRT1	positive regulation of myeloid cell differentiation
FOXO3	SMAD4	positive regulation of myeloid cell differentiation
FOXO3	YWHAZ	positive regulation of myeloid cell differentiation
HIF1A	HSP90AA1	positive regulation of myeloid cell differentiation
HSP90AA1	MAPK1	positive regulation of myeloid cell differentiation
MAPK1	MKNK2	positive regulation of myeloid cell differentiation
MAPK14	MKNK2	positive regulation of myeloid cell differentiation
HIF1A	PGK1	positive regulation of myeloid cell differentiation
DLGAP4	UBC	positive regulation of protein kinase activity
HGS	UBC	positive regulation of protein kinase activity
HSPA8	UBC	positive regulation of protein kinase activity
ABL1	PTPN6	positive regulation of protein kinase activity
CAB39	STK11	positive regulation of protein kinase activity
CAB39	STRADB	positive regulation of protein kinase activity
CALM2	INSR	positive regulation of protein kinase activity
CAV1	CSNK2A2	positive regulation of protein kinase activity
CFLAR	MAP2K4	positive regulation of protein kinase activity
CHORDC1	HSP90AB1	positive regulation of protein kinase activity
CLIP1	IQGAP1	positive regulation of protein kinase activity
CREB1	THRA	positive regulation of protein kinase activity
CREBBP	CTNNB1	positive regulation of protein kinase activity
CRK	IRS2	positive regulation of protein kinase activity
CSNK2A1	SP1	positive regulation of protein kinase activity
CREBBP	CSNK2A2	positive regulation of protein kinase activity
CTNNB1	ESR1	positive regulation of protein kinase activity
DCN	EGFR	positive regulation of protein kinase activity
DDX24	HSP90AB1	positive regulation of protein kinase activity
DGKZ	HRAS	positive regulation of protein kinase activity
ABL1	DOK1	positive regulation of protein kinase activity
EGFR	ELF3	positive regulation of protein kinase activity
CREBBP	ELF3	positive regulation of protein kinase activity
ESR1	PTPN6	positive regulation of protein kinase activity
FLNA	ITGB1	positive regulation of protein kinase activity
GHR	IRS1	positive regulation of protein kinase activity
GNB2L1	PLCG1	positive regulation of protein kinase activity
HCK	WIPF1	positive regulation of protein kinase activity
CAV1	HRAS	positive regulation of protein kinase activity
HSP90AB1	STAT3	positive regulation of protein kinase activity
HSPB8	MAPK3	positive regulation of protein kinase activity
IL6ST	JAK1	positive regulation of protein kinase activity
GNB2L1	INSR	positive regulation of protein kinase activity
IQGAP1	PRKACA	positive regulation of protein kinase activity
CRK	IRS1	positive regulation of protein kinase activity
IRS2	JAK1	positive regulation of protein kinase activity
DOK1	ITGB1	positive regulation of protein kinase activity
JAK1	PLCG2	positive regulation of protein kinase activity
JAK1	PTPN11	positive regulation of protein kinase activity
MAP2K4	MAP3K7	positive regulation of protein kinase activity
HSP90AB1	MAP3K3	positive regulation of protein kinase activity
MAP3K7	PEBP1	positive regulation of protein kinase activity
MAPK1	RPS6KA3	positive regulation of protein kinase activity
MAPK3	SMAD2	positive regulation of protein kinase activity
CSNK2A1	MAX	positive regulation of protein kinase activity
MAPK1	PEBP1	positive regulation of protein kinase activity
PKN1	RHOA	positive regulation of protein kinase activity
HCK	PLCG2	positive regulation of protein kinase activity
HSP90AB1	PPID	positive regulation of protein kinase activity
PRKACA	RHOA	positive regulation of protein kinase activity
GNB2L1	PRKCA	positive regulation of protein kinase activity
PRKCA	PTPN6	positive regulation of protein kinase activity
FLNA	RHOA	positive regulation of protein kinase activity
RHOA	TGFBR1	positive regulation of protein kinase activity
CFLAR	RIPK1	positive regulation of protein kinase activity
RIPK1	ZFAND5	positive regulation of protein kinase activity
CREB1	RPS6KA3	positive regulation of protein kinase activity
RPS6KA3	STK11	positive regulation of protein kinase activity
SMAD2	SMAD4	positive regulation of protein kinase activity
MAX	SMAD4	positive regulation of protein kinase activity
ESR1	SP1	positive regulation of protein kinase activity
IL6ST	STAT3	positive regulation of protein kinase activity
DCN	THBS1	positive regulation of protein kinase activity
ESR1	THRA	positive regulation of protein kinase activity
WIPF1	ZAP70	positive regulation of protein kinase activity
MAPK1	YBX1	positive regulation of protein kinase activity
ABL1	ZAP70	positive regulation of protein kinase activity
ADORA1	GNAI2	positive regulation of protein kinase activity
ADORA1	GNAS	positive regulation of protein kinase activity
DGKZ	HRAS	regulation of Ras protein signal transduction
DGKZ	RB1	regulation of Ras protein signal transduction
ACTB	STX4	Golgi vesicle transport
STX4	STXBP5	Golgi vesicle transport
SNAP23	STXBP5	Golgi vesicle transport
FOXO3	SGK1	rhythmic process
FOXO3	SIRT1	rhythmic process
FOXO3	SMAD4	rhythmic process
FOXO3	YWHAZ	rhythmic process
BCL2L1	BNIP3	rhythmic process
BCL2L1	CRYAB	rhythmic process
AKAP8	DDX5	rhythmic process
DDX5	ESR1	rhythmic process
ACTG1	GSN	developmental growth
APP	PSEN1	developmental growth
APP	COL1A2	developmental growth
EP300	NOTCH1	developmental growth
COL1A2	FN1	developmental growth
FN1	GSN	developmental growth
PSEN1	TCF7L2	developmental growth
EP300	TCF7L2	developmental growth
ACTB	SMARCA4	developmental growth
CREB1	THRA	developmental growth
CSNK1E	DVL1	developmental growth
CSNK2A1	SP1	developmental growth
DCAF6	SMAD2	developmental growth
CSNK2A1	DVL1	developmental growth
DVL1	SMAD7	developmental growth
ERBB2IP	SMAD4	developmental growth
FOXO3	SMAD4	developmental growth
ESR1	GADD45G	developmental growth
MAPK1	RPS6KA3	developmental growth
NCOR2	RXRA	developmental growth
PRKAR1A	SMAD2	developmental growth
RANBP9	SMAD2	developmental growth
CREB1	RPS6KA3	developmental growth
GADD45G	RXRA	developmental growth
FOXO3	SGK1	developmental growth
FOXO3	SIRT1	developmental growth
MAPK1	SMAD2	developmental growth
MAPK1	SMAD4	developmental growth
CREB1	SMARCA4	developmental growth
MAPK1	SP1	developmental growth
SMAD2	ST13	developmental growth
NCOR2	THRA	developmental growth
FOXO3	YWHAZ	developmental growth
FGF1	RPS2	developmental growth
CDKN1B	YWHAG	negative regulation of epithelial cell proliferation
DGKZ	RB1	negative regulation of epithelial cell proliferation
DCN	THBS1	negative regulation of epithelial cell proliferation
A2M	C11orf58	negative regulation of immune response
A2M	PDGFB	negative regulation of immune response
COL3A1	SPARC	negative regulation of immune response
ACTN2	ADORA2A	regulation of cell activation
DCN	THBS1	regulation of cell activation
COPS5	ESR1	regulation of cell activation
DOK1	INSR	regulation of cell activation
EEF1D	PRKCA	regulation of cell activation
ESR1	SHC1	regulation of cell activation
GAB2	SHC1	regulation of cell activation
GNB2L1	SRC	regulation of cell activation
GAB2	GRB2	regulation of cell activation
GNB2L1	INSR	regulation of cell activation
COPS5	MIF	regulation of cell activation
GRB2	PRKAR1A	regulation of cell activation
INSR	PRKCA	regulation of cell activation
PRKCA	YWHAG	regulation of cell activation
DOK1	SHC1	regulation of cell activation
IL6ST	JAK1	regulation of cell activation
JAK1	PTPN11	regulation of cell activation
EIF3F	PTN	cognition
GNB2L1	PTN	cognition
EEF1D	PRKCA	positive regulation of positive chemotaxis
INSR	PTPN6	positive regulation of positive chemotaxis
KDR	PLCG1	positive regulation of positive chemotaxis
INSR	PLCG1	positive regulation of positive chemotaxis
PRKCA	PTPN6	positive regulation of positive chemotaxis
KDR	VEGFA	positive regulation of positive chemotaxis
VEGFA	YBX1	positive regulation of positive chemotaxis
PRKCA	YWHAG	positive regulation of positive chemotaxis
ACTB	SMARCA4	regulation of sequence-specific DNA binding transcription factor activity
AR	CCND1	regulation of sequence-specific DNA binding transcription factor activity
AR	SLC25A4	regulation of sequence-specific DNA binding transcription factor activity
BCR	HNF1A	regulation of sequence-specific DNA binding transcription factor activity
CALM1	TCF3	regulation of sequence-specific DNA binding transcription factor activity
CCND1	THRA	regulation of sequence-specific DNA binding transcription factor activity
CCNH	ESR1	regulation of sequence-specific DNA binding transcription factor activity
CFLAR	DAXX	regulation of sequence-specific DNA binding transcription factor activity
CREB1	THRA	regulation of sequence-specific DNA binding transcription factor activity
CREBBP	RBBP4	regulation of sequence-specific DNA binding transcription factor activity
CSNK2A1	SP1	regulation of sequence-specific DNA binding transcription factor activity
CREBBP	DAXX	regulation of sequence-specific DNA binding transcription factor activity
DVL2	RHOA	regulation of sequence-specific DNA binding transcription factor activity
FLNA	RHOA	regulation of sequence-specific DNA binding transcription factor activity
FLNA	SVIL	regulation of sequence-specific DNA binding transcription factor activity
FOXC1	HMGB1	regulation of sequence-specific DNA binding transcription factor activity
FOXO3	SGK1	regulation of sequence-specific DNA binding transcription factor activity
FOXO3	SIRT1	regulation of sequence-specific DNA binding transcription factor activity
FOXO3	SMAD4	regulation of sequence-specific DNA binding transcription factor activity
HGS	PELP1	regulation of sequence-specific DNA binding transcription factor activity
HGS	UBB	regulation of sequence-specific DNA binding transcription factor activity
AR	HMGB1	regulation of sequence-specific DNA binding transcription factor activity
CREBBP	HNF1A	regulation of sequence-specific DNA binding transcription factor activity
HSPB8	MAPK3	regulation of sequence-specific DNA binding transcription factor activity
IKBKB	UBB	regulation of sequence-specific DNA binding transcription factor activity
MAP3K7	PEBP1	regulation of sequence-specific DNA binding transcription factor activity
MAPK1	RPS6KA3	regulation of sequence-specific DNA binding transcription factor activity
MAPK1	YBX1	regulation of sequence-specific DNA binding transcription factor activity
MAPK3	SMAD2	regulation of sequence-specific DNA binding transcription factor activity
MAPKAPK2	SHC1	regulation of sequence-specific DNA binding transcription factor activity
CSNK2A1	MAX	regulation of sequence-specific DNA binding transcription factor activity
CCNH	MTA1	regulation of sequence-specific DNA binding transcription factor activity
MAPK1	PEBP1	regulation of sequence-specific DNA binding transcription factor activity
CREBBP	PELP1	regulation of sequence-specific DNA binding transcription factor activity
PLCG1	SRC	regulation of sequence-specific DNA binding transcription factor activity
PPP1CC	SMARCB1	regulation of sequence-specific DNA binding transcription factor activity
MTA1	RBBP4	regulation of sequence-specific DNA binding transcription factor activity
PLCG1	RHOA	regulation of sequence-specific DNA binding transcription factor activity
CFLAR	RIPK1	regulation of sequence-specific DNA binding transcription factor activity
CREB1	RPS6KA3	regulation of sequence-specific DNA binding transcription factor activity
BCR	SHC1	regulation of sequence-specific DNA binding transcription factor activity
HGS	SMAD2	regulation of sequence-specific DNA binding transcription factor activity
MAX	SMAD4	regulation of sequence-specific DNA binding transcription factor activity
CREB1	SMARCA4	regulation of sequence-specific DNA binding transcription factor activity
SMARCB1	SRC	regulation of sequence-specific DNA binding transcription factor activity
RBBP4	SP1	regulation of sequence-specific DNA binding transcription factor activity
HNF1A	SRC	regulation of sequence-specific DNA binding transcription factor activity
MAPKAPK2	TCF3	regulation of sequence-specific DNA binding transcription factor activity
CREBBP	THRA	regulation of sequence-specific DNA binding transcription factor activity
UBASH3B	UBB	regulation of sequence-specific DNA binding transcription factor activity
UBB	UBE2N	regulation of sequence-specific DNA binding transcription factor activity
FOXO3	YWHAZ	regulation of sequence-specific DNA binding transcription factor activity
RIPK1	ZFAND5	regulation of sequence-specific DNA binding transcription factor activity
CASK	ID1	regulation of sequence-specific DNA binding transcription factor activity
ID1	MYF6	regulation of sequence-specific DNA binding transcription factor activity
ID1	RUNX1T1	regulation of sequence-specific DNA binding transcription factor activity
DGKZ	HRAS	striated muscle cell differentiation
DGKZ	RB1	striated muscle cell differentiation
MAPK1	MKNK2	striated muscle cell differentiation
MAPK14	MKNK2	striated muscle cell differentiation
RB1	SP1	striated muscle cell differentiation
MAPK1	SP1	striated muscle cell differentiation
HSPB8	MAPK3	regulation of cytoskeleton organization
ACTA1	VIL1	regulation of cytoskeleton organization
ACTB	SPTAN1	regulation of cytoskeleton organization
ARHGDIB	RHOA	regulation of cytoskeleton organization
ARHGEF18	RHOA	regulation of cytoskeleton organization
CNKSR1	RHOA	regulation of cytoskeleton organization
CREBBP	ESR1	regulation of cytoskeleton organization
CREBBP	CSNK2A2	regulation of cytoskeleton organization
DES	SPTAN1	regulation of cytoskeleton organization
DVL2	RHOA	regulation of cytoskeleton organization
ESR1	PTPN6	regulation of cytoskeleton organization
ACTA1	FHOD1	regulation of cytoskeleton organization
FLNA	RHOA	regulation of cytoskeleton organization
GRB2	PRKAR1A	regulation of cytoskeleton organization
MAPK1	PEBP1	regulation of cytoskeleton organization
MAPK1	RPS6KA3	regulation of cytoskeleton organization
MAPK1	YBX1	regulation of cytoskeleton organization
DES	NEB	regulation of cytoskeleton organization
PKN1	RHOA	regulation of cytoskeleton organization
PRKACA	RHOA	regulation of cytoskeleton organization
PRKAR1A	SMAD2	regulation of cytoskeleton organization
CTNNB1	PTPN6	regulation of cytoskeleton organization
RHOA	RHPN2	regulation of cytoskeleton organization
RHOA	TGFBR1	regulation of cytoskeleton organization
RHOA	TRIO	regulation of cytoskeleton organization
ESR1	RPS6KA3	regulation of cytoskeleton organization
SMAD2	SMAD4	regulation of cytoskeleton organization
CNKSR1	SMAD4	regulation of cytoskeleton organization
SPTAN1	SVIL	regulation of cytoskeleton organization
PTPN6	SRC	regulation of cytoskeleton organization
FLNA	SVIL	regulation of cytoskeleton organization
CSNK2A2	TGFBR1	regulation of cytoskeleton organization
SRC	VIL1	regulation of cytoskeleton organization
DGKZ	HRAS	regulation of cytoskeleton organization
CLASP2	CLIP1	regulation of cytoskeleton organization
CLIP1	IQGAP1	regulation of cytoskeleton organization
HAX1	SVIL	regulation of cytoskeleton organization
CASK	ID1	positive regulation of calcium ion transport
CHORDC1	HSP90AB1	regulation of interferon-gamma-mediated signaling pathway
DDX24	HSP90AB1	regulation of interferon-gamma-mediated signaling pathway
HSP90AB1	MAP3K3	regulation of interferon-gamma-mediated signaling pathway
HSP90AB1	PPID	regulation of interferon-gamma-mediated signaling pathway
HSP90AB1	STAT3	regulation of interferon-gamma-mediated signaling pathway
IL6ST	JAK1	regulation of interferon-gamma-mediated signaling pathway
JAK1	PTPN11	regulation of interferon-gamma-mediated signaling pathway
JAK1	STAT3	regulation of interferon-gamma-mediated signaling pathway
CASK	ID1	calcium ion transmembrane transport
BCL2L1	BNIP3	cellular response to amino acid stimulus
BCL2L1	CRYAB	cellular response to amino acid stimulus
COL1A2	DCN	cellular response to amino acid stimulus
COL1A2	FN1	cellular response to amino acid stimulus
COL1A2	LUM	cellular response to amino acid stimulus
COL1A2	SPARC	cellular response to amino acid stimulus
ACTG1	NDRG1	cellular response to oxygen levels
ACTG1	NDRG1	cellular response to hypoxia
PSMA2	PSMA3	regulation of G1/S transition of mitotic cell cycle
PSMA2	PSMA4	regulation of G1/S transition of mitotic cell cycle
PSMA3	PSMA4	regulation of G1/S transition of mitotic cell cycle
PSMA3	SNRPB	regulation of G1/S transition of mitotic cell cycle
PSMA3	XRN2	regulation of G1/S transition of mitotic cell cycle
ACTB	SMARCA4	regulation of G1/S transition of mitotic cell cycle
DGKZ	HRAS	regulation of G1/S transition of mitotic cell cycle
DGKZ	RB1	regulation of G1/S transition of mitotic cell cycle
RB1	SMARCA4	regulation of G1/S transition of mitotic cell cycle
MYO18B	PSMC5	regulation of G1/S transition of mitotic cell cycle
DLGAP4	UBC	regulation of G1/S transition of mitotic cell cycle
HGS	UBC	regulation of G1/S transition of mitotic cell cycle
HSPA8	UBC	regulation of G1/S transition of mitotic cell cycle
PSMD4	UBC	regulation of G1/S transition of mitotic cell cycle
PSMD4	UBQLN2	regulation of G1/S transition of mitotic cell cycle
CDH5	CTNNB1	positive regulation of stem cell proliferation
CDH5	KDR	positive regulation of stem cell proliferation
KDR	VEGFA	positive regulation of stem cell proliferation
VEGFA	YBX1	positive regulation of stem cell proliferation
IRS2	PIK3R3	positive regulation of stem cell proliferation
