# Supplementary material for: Comparative network stratification analysis for identifying functional interpretable network biomarkers
Source: BMC Bioinformatics. 2017 Mar 14;18(Suppl 3):48. doi: 10.1186/s12859-017-1462-x (PMC5374559; doi:10.1186/s12859-017-1462-x)
Supplement: Supplementary file 2 — biomarker-GSE27342.xlsx, the identified biomarkers of GSE27342 dataset. (XLSX 30 kb) [file 12859_2017_1462_MOESM2_ESM.xlsx]

## Sheet: Sheet1
Gene_1	Gene_2	GO Terms
CHM	RAB6A	protein targeting to Golgi
ERC1	RAB6A	protein targeting to Golgi
GDI1	RAB6A	protein targeting to Golgi
GOLGA1	RAB6A	protein targeting to Golgi
OCRL	RAB6A	protein targeting to Golgi
RAB6A	RABGGTB	protein targeting to Golgi
RAB6A	TMF1	protein targeting to Golgi
LUM	TRA2B	regulation of alternative mRNA splicing, via spliceosome
TRA2B	YWHAG	regulation of alternative mRNA splicing, via spliceosome
FOXO1	YWHAG	temperature homeostasis
ACVR1	AP2B1	neural crest cell migration
ACVR1	CHN1	neural crest cell migration
ACVR1	ENG	neural crest cell migration
ACVR1	NRAS	neural crest cell migration
ACVR1	PLEK	neural crest cell migration
ACVR1	RAP2A	neural crest cell migration
ACVR1	TGFBR1	neural crest cell migration
ACVR1	UBA52	neural crest cell migration
NRP1	NRP2	neural crest cell migration
NRP1	SEMA3C	neural crest cell migration
ATF7IP	HLA-B	antigen processing and presentation of exogenous peptide antigen via MHC class I, TAP-independent
B2M	HLA-B	antigen processing and presentation of exogenous peptide antigen via MHC class I, TAP-independent
CD8A	HLA-B	antigen processing and presentation of exogenous peptide antigen via MHC class I, TAP-independent
CSF1	HLA-B	antigen processing and presentation of exogenous peptide antigen via MHC class I, TAP-independent
CD8A	HLA-E	antigen processing and presentation of exogenous peptide antigen via MHC class I, TAP-independent
HLA-F	LILRB1	antigen processing and presentation of exogenous peptide antigen via MHC class I, TAP-independent
HLA-B	KLRD1	antigen processing and presentation of exogenous peptide antigen via MHC class I, TAP-independent
HLA-B	LILRB1	antigen processing and presentation of exogenous peptide antigen via MHC class I, TAP-independent
HLA-B	LILRB2	antigen processing and presentation of exogenous peptide antigen via MHC class I, TAP-independent
HLA-B	SRC	antigen processing and presentation of exogenous peptide antigen via MHC class I, TAP-independent
HLA-F	TAP1	antigen processing and presentation of exogenous peptide antigen via MHC class I, TAP-independent
CCL21	IGFBP7	positive regulation of leukocyte chemotaxis
CCL5	GRB2	positive regulation of leukocyte chemotaxis
CCL5	PIGR	positive regulation of leukocyte chemotaxis
GRB2	JAK1	positive regulation of leukocyte chemotaxis
CCR1	JAK1	positive regulation of leukocyte chemotaxis
CCL5	SDC1	positive regulation of leukocyte chemotaxis
CCR1	STAT1	positive regulation of leukocyte chemotaxis
CCR1	STAT3	positive regulation of leukocyte chemotaxis
IL6R	STAT3	positive regulation of leukocyte chemotaxis
GSK3B	NOTCH2	heart valve morphogenesis
JAG1	NOTCH2	heart valve morphogenesis
JAG1	NOTCH3	heart valve morphogenesis
JAG1	POFUT1	heart valve morphogenesis
JAG1	THBS1	heart valve morphogenesis
ATP2A2	BCL2	regulation of membrane depolarization
CASP8	MAPK1	regulation of membrane depolarization
CASP8	CTNNB1	regulation of membrane depolarization
BCL2	ITM2B	regulation of membrane depolarization
BCL2	KRAS	regulation of membrane depolarization
MAPK1	RAF1	regulation of membrane depolarization
BCL2	NR4A1	regulation of membrane depolarization
KRAS	RAF1	regulation of membrane depolarization
CTNNB1	SMAD7	regulation of membrane depolarization
ACTL6A	C20orf20	neural retina development
ACTL6A	RUVBL1	neural retina development
ACTL6A	SMARCA4	neural retina development
ACTL6A	TRRAP	neural retina development
BRCA1	SMARCA4	neural retina development
CBX5	SMARCA4	neural retina development
CHD4	SMARCA4	neural retina development
CTNNB1	SMARCA4	neural retina development
ACTL6A	POLR2A	neural retina development
RB1	SMARCA4	neural retina development
SMARCA4	SMARCB1	neural retina development
SMARCA4	SMARCC1	neural retina development
SMARCA4	STAT2	neural retina development
PFKFB2	YWHAQ	glucose catabolic process
PFKFB2	YWHAZ	glucose catabolic process
PFKFB2	PRKAA1	glucose catabolic process
YWHAE	YWHAH	glucose catabolic process
BAD	YWHAH	glucose catabolic process
YWHAE	YWHAZ	glucose catabolic process
BAT3	CSTF2	mRNA cleavage
C14orf1	CSTF2	mRNA cleavage
CSTF2	UBQLN1	mRNA cleavage
PNP	TFAM	transcription from mitochondrial promoter
PNP	TFB2M	transcription from mitochondrial promoter
ETF1	GSPT1	translational termination
NUDT21	RPLP1	translational termination
DPM2	HLA-DMB	dolichol-linked oligosaccharide biosynthetic process
DPM2	HLA-DMB	GPI anchor biosynthetic process
ACOX1	SCP2	fatty acid beta-oxidation
AATF	ATR	DNA damage induced protein phosphorylation
AP2B1	ATM	DNA damage induced protein phosphorylation
ATR	TP53	DNA damage induced protein phosphorylation
BLM	SMC1A	DNA damage induced protein phosphorylation
CDC25A	CHEK1	DNA damage induced protein phosphorylation
CDC25B	CHEK1	DNA damage induced protein phosphorylation
CDC25C	PLK1	DNA damage induced protein phosphorylation
AATF	CHEK1	DNA damage induced protein phosphorylation
ATR	CHEK1	DNA damage induced protein phosphorylation
BLM	CHEK1	DNA damage induced protein phosphorylation
CDC25C	CHEK1	DNA damage induced protein phosphorylation
CHEK2	E2F1	DNA damage induced protein phosphorylation
CHEK1	CHUK	DNA damage induced protein phosphorylation
CHEK1	CLSPN	DNA damage induced protein phosphorylation
CHEK1	CSNK2B	DNA damage induced protein phosphorylation
CHEK1	CUL4A	DNA damage induced protein phosphorylation
ATR	E2F1	DNA damage induced protein phosphorylation
ATM	MDM2	DNA damage induced protein phosphorylation
ATR	MSH2	DNA damage induced protein phosphorylation
ATM	NBN	DNA damage induced protein phosphorylation
PLK1	TP53	DNA damage induced protein phosphorylation
ATM	PRKDC	DNA damage induced protein phosphorylation
CHEK1	RAD51	DNA damage induced protein phosphorylation
MSH2	SMC1A	DNA damage induced protein phosphorylation
CHEK1	TIMELESS	DNA damage induced protein phosphorylation
MDM2	TP53	DNA damage induced protein phosphorylation
ATM	XRCC5	DNA damage induced protein phosphorylation
CHEK1	YWHAG	DNA damage induced protein phosphorylation
CTNNB1	PTPRF	transmembrane receptor protein tyrosine phosphatase signaling pathway
GNAI2	PTPRU	transmembrane receptor protein tyrosine phosphatase signaling pathway
JUP	PTPRF	transmembrane receptor protein tyrosine phosphatase signaling pathway
CTNNB1	PTPRU	transmembrane receptor protein tyrosine phosphatase signaling pathway
ADCY6	GNAS	adenylate cyclase-activating G-protein coupled receptor signaling pathway
GNAS	PTGDR	adenylate cyclase-activating G-protein coupled receptor signaling pathway
GNAS	PTGIR	adenylate cyclase-activating G-protein coupled receptor signaling pathway
GNAS	RIC8A	adenylate cyclase-activating G-protein coupled receptor signaling pathway
GNAS	RIC8B	adenylate cyclase-activating G-protein coupled receptor signaling pathway
GNAS	SNX13	adenylate cyclase-activating G-protein coupled receptor signaling pathway
ARHGEF18	GNB1	adenylate cyclase-activating G-protein coupled receptor signaling pathway
GNA12	GNB1	adenylate cyclase-activating G-protein coupled receptor signaling pathway
GNB1	GNB2L1	adenylate cyclase-activating G-protein coupled receptor signaling pathway
GNB1	GNG2	adenylate cyclase-activating G-protein coupled receptor signaling pathway
GNB1	GNG5	adenylate cyclase-activating G-protein coupled receptor signaling pathway
GNB1	HDAC5	adenylate cyclase-activating G-protein coupled receptor signaling pathway
GNB1	PDCL	adenylate cyclase-activating G-protein coupled receptor signaling pathway
ADCY6	GNAS	dopamine receptor signaling pathway
GNAS	PTGDR	dopamine receptor signaling pathway
GNAS	PTGIR	dopamine receptor signaling pathway
GNAS	RIC8A	dopamine receptor signaling pathway
GNAS	RIC8B	dopamine receptor signaling pathway
GNAS	SNX13	dopamine receptor signaling pathway
ARHGEF18	GNB1	dopamine receptor signaling pathway
GNA12	GNB1	dopamine receptor signaling pathway
GNB1	GNB2L1	dopamine receptor signaling pathway
GNB1	GNG2	dopamine receptor signaling pathway
GNB1	GNG5	dopamine receptor signaling pathway
GNB1	HDAC5	dopamine receptor signaling pathway
GNB1	PDCL	dopamine receptor signaling pathway
PRMT1	QKI	spermatid development
FGF7	NRP1	axonal fasciculation
KDR	NRP1	axonal fasciculation
NRP1	PLXNA1	axonal fasciculation
NRP1	SEMA3C	axonal fasciculation
NEDD4L	SCNN1B	excretion
SCNN1B	SCNN1G	excretion
NEDD4L	SGK1	excretion
RAB27A	RABGGTB	visual perception
RAB6A	RABGGTB	visual perception
RAB7A	RABGGTB	visual perception
A2M	MMP2	visual perception
BGN	COL1A1	visual perception
BMP1	COL1A1	visual perception
CD93	COL4A2	visual perception
COL1A2	FN1	visual perception
CD93	COL4A1	visual perception
COL4A2	FN1	visual perception
COL1A1	FGF7	visual perception
COL1A1	FN1	visual perception
COL1A1	HTRA1	visual perception
COL1A1	MMP2	visual perception
COL1A1	PDGFB	visual perception
COL1A1	SPARC	visual perception
A2M	TGFBI	visual perception
COL1A1	TGFBI	visual perception
COL1A2	TGFBI	visual perception
COL4A1	TGFBI	visual perception
COL4A2	TGFBI	visual perception
FN1	TGFBI	visual perception
ATN1	EFEMP1	visual perception
EFEMP1	TIMP3	visual perception
MMP14	TIMP3	visual perception
MMP2	TIMP3	visual perception
AAGAB	UNC119	visual perception
ALDH2	UNC119	visual perception
BRIX1	UNC119	visual perception
CD4	UNC119	visual perception
EGFR	PITPNA	visual perception
ID2	UNC119	visual perception
KDM1A	UNC119	visual perception
NEO1	PITPNA	visual perception
PFN1	UNC119	visual perception
CD4	PI4KA	visual perception
PIK3C3	PITPNA	visual perception
PI4KA	PITPNA	visual perception
PITPNA	PLCG1	visual perception
PSMD11	UNC119	visual perception
SAT1	UNC119	visual perception
SEPHS1	UNC119	visual perception
TP53I3	UNC119	visual perception
UBE2I	UNC119	visual perception
UNC119	ZFP64	visual perception
CA2	HSPD1	response to pH
CA2	SLC9A1	response to pH
SLC9A1	TESC	response to pH
AXL	PLCG1	phospholipid catabolic process
CBL	EGFR	phospholipid catabolic process
CBL	PLCG1	phospholipid catabolic process
EGFR	PLCG1	phospholipid catabolic process
FGFR2	PLCG1	phospholipid catabolic process
GIT1	PLCG1	phospholipid catabolic process
GNB2L1	PLCG1	phospholipid catabolic process
GRB2	PLCG1	phospholipid catabolic process
KHDRBS1	PLCG1	phospholipid catabolic process
CBL	LYN	phospholipid catabolic process
LYN	PLCG1	phospholipid catabolic process
LYN	PLCG2	phospholipid catabolic process
NCK1	PLCG1	phospholipid catabolic process
PDGFRB	PLCG1	phospholipid catabolic process
PECAM1	PLCG1	phospholipid catabolic process
PITPNA	PLCG1	phospholipid catabolic process
PLCG1	PTK2	phospholipid catabolic process
PLCG1	RHOA	phospholipid catabolic process
PLCG1	SHB	phospholipid catabolic process
PLCG1	SHC1	phospholipid catabolic process
FOSL1	JUN	response to gravity
FOSL1	JUNB	response to gravity
FOS	JUN	response to gravity
FOS	JUNB	response to gravity
FOS	JUND	response to gravity
FOS	LMNA	response to gravity
FOS	MITF	response to gravity
FOS	NFKB1	response to gravity
FOS	PRKACA	response to gravity
FOS	PSMC5	response to gravity
FOS	SCHIP1	response to gravity
PGRMC1	SCAP	negative regulation of steroid biosynthetic process
PGRMC1	SCAP	sterol biosynthetic process
DPM2	HLA-DMB	preassembly of GPI anchor in ER membrane
GALNT12	MUC1	O-glycan processing
JUP	MUC1	O-glycan processing
MUC1	PRKCD	O-glycan processing
ACTL6A	TRRAP	histone deubiquitination
E2F1	TRRAP	histone deubiquitination
E2F4	TRRAP	histone deubiquitination
MAX	TRRAP	histone deubiquitination
MYC	TRRAP	histone deubiquitination
2016/9/2 星期五	STX1A	calcium ion-dependent exocytosis
BCAP31	VAMP3	calcium ion-dependent exocytosis
DDB1	VAMP3	calcium ion-dependent exocytosis
RDBP	VAMP3	calcium ion-dependent exocytosis
SNAP23	VAMP3	calcium ion-dependent exocytosis
STX4	TXLNA	calcium ion-dependent exocytosis
STX4	VAMP3	calcium ion-dependent exocytosis
STX1A	TXLNA	calcium ion-dependent exocytosis
APAF1	CASP8	modulation by virus of host process
AVEN	BCL2L1	modulation by virus of host process
BCAP31	BCL2L1	modulation by virus of host process
APAF1	BCL2L1	modulation by virus of host process
BCL2L1	BCL2L12	modulation by virus of host process
BCL2L1	BCLAF1	modulation by virus of host process
BCL2L1	BID	modulation by virus of host process
BCL2L1	BMF	modulation by virus of host process
BCL2L1	CAPN1	modulation by virus of host process
BCL2L1	CASP8	modulation by virus of host process
CASP8	IKBKB	modulation by virus of host process
EIF2AK2	EIF2S1	modulation by virus of host process
IKBKB	IRS1	modulation by virus of host process
EIF2AK2	ILF3	modulation by virus of host process
BCL2L1	IRS1	modulation by virus of host process
IRS1	JAK1	modulation by virus of host process
EIF2AK2	JAK1	modulation by virus of host process
BCL2L1	MAPK8	modulation by virus of host process
EIF2AK2	PDGFRB	modulation by virus of host process
EIF2AK2	PPP1CA	modulation by virus of host process
BCL2L1	PSEN1	modulation by virus of host process
BCL2L1	PSEN2	modulation by virus of host process
BCL2L1	SPNS1	modulation by virus of host process
EIF2AK2	STAT1	modulation by virus of host process
EIF2AK2	STAT3	modulation by virus of host process
BCL2L1	TP53	modulation by virus of host process
ACVR1	SMAD1	virion assembly
CEP55	HGS	virion assembly
DNAJB2	SMAD4	virion assembly
EP300	SMAD2	virion assembly
HGS	SCAMP3	virion assembly
HGS	UBA52	virion assembly
IQGAP1	TSG101	virion assembly
KHDRBS1	SMAD2	virion assembly
LAPTM5	UBA52	virion assembly
MDM2	TSG101	virion assembly
CEP55	PDCD6IP	virion assembly
PDCD6IP	RNF11	virion assembly
SCAMP3	TSG101	virion assembly
EP300	SMAD1	virion assembly
HGS	SMAD2	virion assembly
EP300	SMAD4	virion assembly
SMAD1	SQSTM1	virion assembly
ACVR1	TGFBR1	virion assembly
ACVR1	UBA52	virion assembly
DNAJB2	UBA52	virion assembly
KHDRBS1	UBA52	virion assembly
RNF11	UBA52	virion assembly
SMAD1	UBA52	virion assembly
SMAD2	UBA52	virion assembly
SMAD4	UBA52	virion assembly
SQSTM1	UBA52	virion assembly
TGFBR1	UBA52	virion assembly
TSG101	UBA52	virion assembly
UBA52	VPS28	virion assembly
TSG101	VPS36	virion assembly
ACVR1	SMAD1	viral protein processing
CEP55	HGS	viral protein processing
DNAJB2	SMAD4	viral protein processing
EP300	SMAD2	viral protein processing
HGS	SCAMP3	viral protein processing
HGS	UBA52	viral protein processing
IQGAP1	TSG101	viral protein processing
KHDRBS1	SMAD2	viral protein processing
LAPTM5	UBA52	viral protein processing
MDM2	TSG101	viral protein processing
CEP55	PDCD6IP	viral protein processing
PDCD6IP	RNF11	viral protein processing
SCAMP3	TSG101	viral protein processing
EP300	SMAD1	viral protein processing
HGS	SMAD2	viral protein processing
EP300	SMAD4	viral protein processing
SMAD1	SQSTM1	viral protein processing
ACVR1	TGFBR1	viral protein processing
ACVR1	UBA52	viral protein processing
DNAJB2	UBA52	viral protein processing
KHDRBS1	UBA52	viral protein processing
RNF11	UBA52	viral protein processing
SMAD1	UBA52	viral protein processing
SMAD2	UBA52	viral protein processing
SMAD4	UBA52	viral protein processing
SQSTM1	UBA52	viral protein processing
TGFBR1	UBA52	viral protein processing
TSG101	UBA52	viral protein processing
UBA52	VPS28	viral protein processing
TSG101	VPS36	viral protein processing
CCT3	EIF2B2	L-methionine salvage from methylthioadenosine
EIF2B1	EIF2B2	L-methionine salvage from methylthioadenosine
EIF2B2	EIF2S1	L-methionine salvage from methylthioadenosine
EIF2B2	EIF2B5	L-methionine salvage from methylthioadenosine
EIF2B1	EIF2S1	L-methionine salvage from methylthioadenosine
EIF2B2	NCK1	L-methionine salvage from methylthioadenosine
BID	GZMB	cytolysis
CALR	PRF1	cytolysis
GZMB	LMNB1	cytolysis
GZMB	PRF1	cytolysis
GZMB	PRKDC	cytolysis
GZMB	SERPINB9	cytolysis
GZMB	SRGN	cytolysis
GZMB	XRCC4	cytolysis
ACVR1	TGFBR1	collagen fibril organization
ACVRL1	TGFBR1	collagen fibril organization
ANXA2	CDC42	collagen fibril organization
AP2B1	TGFBR1	collagen fibril organization
APP	TGFB1	collagen fibril organization
ARHGEF6	SMAD1	collagen fibril organization
ARHGEF6	CDC42	collagen fibril organization
CDK17	TGFBR1	collagen fibril organization
CDK4	TGFBR1	collagen fibril organization
ANXA2	CEACAM1	collagen fibril organization
CHN1	TGFBR1	collagen fibril organization
CHUK	TGFBR1	collagen fibril organization
CLU	TGFBR1	collagen fibril organization
CSNK1A1	TGFBR1	collagen fibril organization
CTNNB1	TGFBR1	collagen fibril organization
ANXA2	CTSB	collagen fibril organization
DAB2	TGFBR1	collagen fibril organization
ENG	TGFBR1	collagen fibril organization
FKBP1A	TGFBR1	collagen fibril organization
GNA13	TGFBR1	collagen fibril organization
GNB2	TGFBR1	collagen fibril organization
ANXA2	GRB2	collagen fibril organization
LIMS1	TGFBR1	collagen fibril organization
ANXA2	LYPLA1	collagen fibril organization
ANXA2	MAP3K4	collagen fibril organization
MAP3K7	TGFBR1	collagen fibril organization
ANXA2	PHB	collagen fibril organization
ANXA2	PLA1A	collagen fibril organization
ANXA2	PLAT	collagen fibril organization
PLEK	TGFBR1	collagen fibril organization
PPP2R2A	TGFBR1	collagen fibril organization
PRPF4	TGFBR1	collagen fibril organization
PZP	TGFB1	collagen fibril organization
RAB34	TGFBR1	collagen fibril organization
RAP2A	TGFBR1	collagen fibril organization
RHOA	TGFBR1	collagen fibril organization
RHOG	TGFBR1	collagen fibril organization
RHOJ	TGFBR1	collagen fibril organization
RPAP3	TGFBR1	collagen fibril organization
ANXA2	S100A10	collagen fibril organization
SAMD8	TGFBR1	collagen fibril organization
SKAP2	TGFBR1	collagen fibril organization
RHOG	SMAD1	collagen fibril organization
SMAD1	TGFBR1	collagen fibril organization
SQSTM1	TGFBR1	collagen fibril organization
ANXA2	SRC	collagen fibril organization
ACVRL1	TGFB1	collagen fibril organization
TGFB1	TGFBR1	collagen fibril organization
APP	TGFB2	collagen fibril organization
ENG	TGFB2	collagen fibril organization
PZP	TGFB2	collagen fibril organization
TGFB3	TGFBR1	collagen fibril organization
TGFBR1	UBA52	collagen fibril organization
TGFBR1	UBE2Z	collagen fibril organization
BGN	COL1A1	collagen fibril organization
BMP1	COL1A1	collagen fibril organization
COL3A1	FGF7	collagen fibril organization
COL3A1	SPARC	collagen fibril organization
COL1A1	FGF7	collagen fibril organization
COL1A1	FN1	collagen fibril organization
COL1A1	HTRA1	collagen fibril organization
COL3A1	HTRA1	collagen fibril organization
COL1A1	MMP2	collagen fibril organization
COL3A1	PCOLCE	collagen fibril organization
COL1A1	PDGFB	collagen fibril organization
COL1A1	SPARC	collagen fibril organization
COL1A1	TGFBI	collagen fibril organization
APP	COL1A2	collagen fibril organization
BGN	COL1A2	collagen fibril organization
CD93	COL1A2	collagen fibril organization
COL1A2	DCN	collagen fibril organization
COL1A2	FN1	collagen fibril organization
COL1A2	ITGA2	collagen fibril organization
COL1A2	ITGB3	collagen fibril organization
COL1A2	LUM	collagen fibril organization
LUM	MMP14	collagen fibril organization
COL1A2	SPARC	collagen fibril organization
COL1A2	TGFBI	collagen fibril organization
LUM	TRA2B	collagen fibril organization
COL1A2	VWF	collagen fibril organization
CSF1	CSF1R	macrophage differentiation
GAB3	LYN	macrophage differentiation
CSF1	HLA-B	macrophage differentiation
INPP5D	SHC1	macrophage differentiation
INPP5D	LYN	macrophage differentiation
CSF1R	SHC1	macrophage differentiation
CNTNAP1	RHOA	paranodal junction assembly
CNTNAP1	RTN4	paranodal junction assembly
CAND1	CUL1	SCF-dependent proteasomal ubiquitin-dependent protein catabolic process
COPS6	CUL1	SCF-dependent proteasomal ubiquitin-dependent protein catabolic process
CUL1	PRPF40A	SCF-dependent proteasomal ubiquitin-dependent protein catabolic process
CUL1	SKP2	SCF-dependent proteasomal ubiquitin-dependent protein catabolic process
ECM1	HSPG2	biomineral tissue development
BGN	COL1A1	biomineral tissue development
BMP1	COL1A1	biomineral tissue development
COL1A1	FGF7	biomineral tissue development
COL1A1	FN1	biomineral tissue development
COL1A1	HTRA1	biomineral tissue development
COL1A1	MMP2	biomineral tissue development
COL1A1	PDGFB	biomineral tissue development
COL1A1	SPARC	biomineral tissue development
COL1A1	TGFBI	biomineral tissue development
CACNA1D	FGFR2	biomineral tissue development
CBL	GRB2	biomineral tissue development
CREBBP	PRKCD	biomineral tissue development
CREBBP	EP300	biomineral tissue development
ERBB2	PTK2B	biomineral tissue development
FGFR2	PAK4	biomineral tissue development
FGFR2	PLCG1	biomineral tissue development
CBL	FYN	biomineral tissue development
ERBB2	GRB2	biomineral tissue development
CBL	LYN	biomineral tissue development
LYN	PTK2B	biomineral tissue development
MED12	SOX9	biomineral tissue development
LYN	PLCG1	biomineral tissue development
FYN	PRKCD	biomineral tissue development
PTK2B	SHC1	biomineral tissue development
EP300	SOX9	biomineral tissue development
PTK2B	STAT3	biomineral tissue development
SOX9	TRAF2	biomineral tissue development
ARIH1	UBE2L6	ISG15-protein conjugation
RNF144B	UBE2L6	ISG15-protein conjugation
RNF19A	UBE2L6	ISG15-protein conjugation
RNF216	UBE2L6	ISG15-protein conjugation
RNF40	UBE2L6	ISG15-protein conjugation
TRIM25	UBE2L6	ISG15-protein conjugation
UBE2L6	UBE3A	ISG15-protein conjugation
CAPNS1	TERF1	regulation of telomere maintenance via telomerase
NBN	TERF1	regulation of telomere maintenance via telomerase
AP2M1	EHD2	endocytic recycling
BIRC2	RIPK2	response to peptidoglycan
CASP8	RIPK2	response to peptidoglycan
CD14	TLR4	response to peptidoglycan
HSP90B1	TLR2	response to peptidoglycan
CD14	TLR2	response to peptidoglycan
RIPK2	TLR4	response to peptidoglycan
RIPK2	UBE2I	response to peptidoglycan
FADD	IRAK1	response to peptidoglycan
IRAK1	MYD88	response to peptidoglycan
IRAK1	SQSTM1	response to peptidoglycan
IRAK1	TRAF4	response to peptidoglycan
IRAK1	PELI1	response to peptidoglycan
IRAK1	SIGIRR	response to peptidoglycan
BGN	COL1A1	collagen biosynthetic process
BMP1	COL1A1	collagen biosynthetic process
BMP1	COL5A1	collagen biosynthetic process
COL5A1	DCN	collagen biosynthetic process
COL1A1	FGF7	collagen biosynthetic process
COL1A1	FN1	collagen biosynthetic process
COL1A1	HTRA1	collagen biosynthetic process
COL1A1	MMP2	collagen biosynthetic process
COL1A1	PDGFB	collagen biosynthetic process
COL5A1	SDC3	collagen biosynthetic process
COL1A1	SPARC	collagen biosynthetic process
COL1A1	TGFBI	collagen biosynthetic process
IL6R	STAT3	collagen biosynthetic process
ATP2A2	BCL2	regulation of myeloid cell apoptotic process
BCL2	ITM2B	regulation of myeloid cell apoptotic process
BCL2	NR4A1	regulation of myeloid cell apoptotic process
HDAC5	NCOR2	regulation of myeloid cell apoptotic process
MED1	THRA	regulation of myeloid cell apoptotic process
MEF2A	PHB2	regulation of myeloid cell apoptotic process
NCOR2	RXRA	regulation of myeloid cell apoptotic process
HDAC5	PHB2	regulation of myeloid cell apoptotic process
MED1	RXRA	regulation of myeloid cell apoptotic process
ACTB	P2RX7	response to ATP
ACTB	CFL2	response to ATP
CFL2	SSH1	response to ATP
BRCA2	CCNA2	mammary gland epithelial cell proliferation
BRCA2	CDK2	mammary gland epithelial cell proliferation
BRCA2	CCNE1	mammary gland epithelial cell proliferation
CDK2	TP53	mammary gland epithelial cell proliferation
MDM2	MED1	mammary gland epithelial cell proliferation
MED1	MED12	mammary gland epithelial cell proliferation
MED1	MED14	mammary gland epithelial cell proliferation
MDM2	TP53	mammary gland epithelial cell proliferation
MED1	TP53	mammary gland epithelial cell proliferation
MED1	YWHAH	mammary gland epithelial cell proliferation
AKT1	IKBKB	mammary gland epithelial cell proliferation
CHEK1	CHUK	mammary gland epithelial cell proliferation
CREBBP	NCOA3	mammary gland epithelial cell proliferation
CHUK	CTNNB1	mammary gland epithelial cell proliferation
CREBBP	HDAC1	mammary gland epithelial cell proliferation
CREBBP	HDAC3	mammary gland epithelial cell proliferation
HDAC5	NFKB2	mammary gland epithelial cell proliferation
IKBKB	MAP3K7	mammary gland epithelial cell proliferation
MAP3K7	TGFBR1	mammary gland epithelial cell proliferation
MAP3K8	NFKB1	mammary gland epithelial cell proliferation
HDAC5	MEF2A	mammary gland epithelial cell proliferation
IKBKB	NCOA3	mammary gland epithelial cell proliferation
IKBKB	NFKB1	mammary gland epithelial cell proliferation
MAP3K8	NFKB2	mammary gland epithelial cell proliferation
AKT1	PHB2	mammary gland epithelial cell proliferation
HDAC1	PHB2	mammary gland epithelial cell proliferation
HDAC3	PHB2	mammary gland epithelial cell proliferation
HDAC5	PHB2	mammary gland epithelial cell proliferation
MEF2A	PHB2	mammary gland epithelial cell proliferation
CHUK	PRKDC	mammary gland epithelial cell proliferation
CHUK	TGFBR1	mammary gland epithelial cell proliferation
PHB2	UPF2	mammary gland epithelial cell proliferation
CCL5	GRB2	positive regulation of cell adhesion mediated by integrin
CCL5	PIGR	positive regulation of cell adhesion mediated by integrin
CCL5	SDC1	positive regulation of cell adhesion mediated by integrin
CD8A	LCK	heterotypic cell-cell adhesion
CXCR4	PTPRC	heterotypic cell-cell adhesion
FCGR3A	PTPRC	heterotypic cell-cell adhesion
GRB2	PTPRC	heterotypic cell-cell adhesion
CD8A	HLA-B	heterotypic cell-cell adhesion
JAK1	PTPRC	heterotypic cell-cell adhesion
LCK	PTPN6	heterotypic cell-cell adhesion
HLA-B	LILRB2	heterotypic cell-cell adhesion
LYN	PTPRC	heterotypic cell-cell adhesion
JAK1	PTPN6	heterotypic cell-cell adhesion
APP	CALR	protein localization to nucleus
BGN	COL1A1	protein localization to nucleus
BMP1	COL1A1	protein localization to nucleus
CALR	ITGAV	protein localization to nucleus
CALR	PDIA3	protein localization to nucleus
CALR	SLC2A1	protein localization to nucleus
CALR	TAPBP	protein localization to nucleus
COL1A1	FGF7	protein localization to nucleus
COL1A1	FN1	protein localization to nucleus
COL1A1	HTRA1	protein localization to nucleus
CALR	ITGA3	protein localization to nucleus
ITGAV	MMP2	protein localization to nucleus
COL1A1	MMP2	protein localization to nucleus
COL1A1	PDGFB	protein localization to nucleus
CALR	PLAT	protein localization to nucleus
CALR	PRF1	protein localization to nucleus
COL1A1	SPARC	protein localization to nucleus
COL1A1	TGFBI	protein localization to nucleus
ABL1	BCR	protein localization to nucleus
ADRBK1	MDM2	protein localization to nucleus
AKT1	MDM2	protein localization to nucleus
ARRB2	MDM2	protein localization to nucleus
ATM	MDM2	protein localization to nucleus
ATP2A2	IRS1	protein localization to nucleus
BCL2L1	IRS1	protein localization to nucleus
BCR	CRK	protein localization to nucleus
CAV1	PTPN11	protein localization to nucleus
CCAR1	MDM2	protein localization to nucleus
AKT1	CHUK	protein localization to nucleus
COPS5	MDM2	protein localization to nucleus
CREBBP	MDM2	protein localization to nucleus
CRK	FYN	protein localization to nucleus
DAXX	MDM2	protein localization to nucleus
EP300	MDM2	protein localization to nucleus
CAV1	FYN	protein localization to nucleus
FYN	GRB2	protein localization to nucleus
GTF2E2	MDM2	protein localization to nucleus
HDAC1	MDM2	protein localization to nucleus
HIF1A	MDM2	protein localization to nucleus
IRS1	SHC1	protein localization to nucleus
IRS1	YWHAB	protein localization to nucleus
IRS1	YWHAG	protein localization to nucleus
KAT5	MDM2	protein localization to nucleus
MDM2	MED1	protein localization to nucleus
MDM2	NUMB	protein localization to nucleus
MDM2	PJA1	protein localization to nucleus
MDM2	PPM1D	protein localization to nucleus
MDM2	PSMD10	protein localization to nucleus
MDM2	PSME3	protein localization to nucleus
CHUK	PTPN11	protein localization to nucleus
MDM2	RANBP2	protein localization to nucleus
MDM2	RB1	protein localization to nucleus
GRB2	SHC1	protein localization to nucleus
MDM2	TAF1	protein localization to nucleus
MDM2	TBP	protein localization to nucleus
MDM2	TP53	protein localization to nucleus
MDM2	TSG101	protein localization to nucleus
MDM2	UBE2A	protein localization to nucleus
MDM2	USP7	protein localization to nucleus
ABL1	YWHAG	protein localization to nucleus
ADAR	XPO1	protein localization to nucleus
AGFG1	XPO1	protein localization to nucleus
AHR	RELA	protein localization to nucleus
BIRC5	XPO1	protein localization to nucleus
DDX3X	NFKB2	protein localization to nucleus
HDAC1	SIN3A	protein localization to nucleus
HDAC1	HDAC3	protein localization to nucleus
MORF4L2	SIN3A	protein localization to nucleus
HDAC1	NFKB1	protein localization to nucleus
NFKB1	NFKB2	protein localization to nucleus
NFKB2	SIN3A	protein localization to nucleus
NUP153	NUP62	protein localization to nucleus
DDX3X	NUP62	protein localization to nucleus
PA2G4	SIN3A	protein localization to nucleus
NUP153	RAN	protein localization to nucleus
RAN	RCC1	protein localization to nucleus
HDAC3	RELA	protein localization to nucleus
RELA	SIN3A	protein localization to nucleus
SMARCB1	XPO1	protein localization to nucleus
SIN3A	SMARCC1	protein localization to nucleus
STAT1	XPO1	protein localization to nucleus
SIN3A	TGIF1	protein localization to nucleus
HDAC1	TOP2A	protein localization to nucleus
AHR	XPO1	protein localization to nucleus
NUP62	XPO1	protein localization to nucleus
RCC1	XPO1	protein localization to nucleus
TOP2A	XPO1	protein localization to nucleus
CDK2	CNOT7	gene silencing by miRNA
CDK4	CNOT7	gene silencing by miRNA
CDK6	CNOT7	gene silencing by miRNA
CNOT2	CNOT8	gene silencing by miRNA
CNOT6	CNOT7	gene silencing by miRNA
CNOT6	CNOT8	gene silencing by miRNA
GNB2L1	PRKCE	exploration behavior
ITGB1	PRKCE	exploration behavior
DLG4	LRP1	exploration behavior
DLG4	LYN	exploration behavior
LYN	PECAM1	exploration behavior
PECAM1	PRKCE	exploration behavior
CCL21	IGFBP7	dendritic cell migration
CCL5	GRB2	dendritic cell migration
CCL5	PIGR	dendritic cell migration
GRB2	JAK1	dendritic cell migration
CCR1	JAK1	dendritic cell migration
CCL5	SDC1	dendritic cell migration
CCR1	STAT1	dendritic cell migration
CCR1	STAT3	dendritic cell migration
ADAM15	GRB2	tissue regeneration
ADAM15	SRC	tissue regeneration
DOK5	NTRK2	mechanoreceptor differentiation
JUN	NTRK3	mechanoreceptor differentiation
DOK5	NTRK3	mechanoreceptor differentiation
CHN1	GTF3C1	tRNA transcription from RNA polymerase III promoter
DEDD	GTF3C1	tRNA transcription from RNA polymerase III promoter
GTF3C2	GTF3C4	tRNA transcription from RNA polymerase III promoter
GTF3C2	RB1	tRNA transcription from RNA polymerase III promoter
GTF3C1	GTF3C4	tRNA transcription from RNA polymerase III promoter
GTF3C1	IGFBP3	tRNA transcription from RNA polymerase III promoter
ATP2A2	BCL2	regulation of protein heterodimerization activity
BAX	PPP1CA	regulation of protein heterodimerization activity
BAX	YWHAQ	regulation of protein heterodimerization activity
BCL2	ITM2B	regulation of protein heterodimerization activity
BCL2	KRAS	regulation of protein heterodimerization activity
MAPK1	RAF1	regulation of protein heterodimerization activity
BCL2	NR4A1	regulation of protein heterodimerization activity
MAPK1	PPP1CA	regulation of protein heterodimerization activity
KRAS	RAF1	regulation of protein heterodimerization activity
BAX	SFN	regulation of protein heterodimerization activity
APH1A	PSEN1	skin morphogenesis
APP	BACE1	skin morphogenesis
APP	COL1A2	skin morphogenesis
APP	PSEN1	skin morphogenesis
BACE1	NCSTN	skin morphogenesis
BCL2L1	PSEN1	skin morphogenesis
BGN	COL1A1	skin morphogenesis
BMP1	COL1A1	skin morphogenesis
CASP4	PSEN1	skin morphogenesis
CASP8	PSEN1	skin morphogenesis
CD93	COL1A2	skin morphogenesis
CASP8	CDH1	skin morphogenesis
CIB1	PSEN1	skin morphogenesis
COL1A1	FN1	skin morphogenesis
BGN	COL1A2	skin morphogenesis
CTNNB1	PSEN1	skin morphogenesis
CDH1	CTNND1	skin morphogenesis
COL1A2	DCN	skin morphogenesis
DCN	THBS1	skin morphogenesis
COL1A1	FGF7	skin morphogenesis
FHL1	SRF	skin morphogenesis
COL1A2	FN1	skin morphogenesis
DCN	FN1	skin morphogenesis
GDI1	PSEN1	skin morphogenesis
CTNND1	GSK3B	skin morphogenesis
GSK3B	PSEN1	skin morphogenesis
HERPUD1	PSEN1	skin morphogenesis
COL1A1	HTRA1	skin morphogenesis
COL1A2	ITGA2	skin morphogenesis
COL1A2	ITGB3	skin morphogenesis
ITGB3	NID1	skin morphogenesis
JUP	PSEN1	skin morphogenesis
COL1A2	LUM	skin morphogenesis
COL1A1	MMP2	skin morphogenesis
NCSTN	PSEN1	skin morphogenesis
APP	NID1	skin morphogenesis
COL1A1	PDGFB	skin morphogenesis
GSK3B	PRKACA	skin morphogenesis
PRRX1	SRF	skin morphogenesis
PRKACA	RELA	skin morphogenesis
COL1A1	SPARC	skin morphogenesis
COL1A2	SPARC	skin morphogenesis
RELA	SRF	skin morphogenesis
COL1A1	TGFBI	skin morphogenesis
COL1A2	TGFBI	skin morphogenesis
ITGB3	THBS1	skin morphogenesis
PSEN1	UBQLN1	skin morphogenesis
COL1A2	VWF	skin morphogenesis
PSEN1	YME1L1	skin morphogenesis
CTNNB1	PKP2	intermediate filament organization
DSC2	DSG2	intermediate filament organization
DSG2	PKP2	intermediate filament organization
DSP	JUP	intermediate filament organization
DSC2	JUP	intermediate filament organization
JUP	PKP2	intermediate filament organization
KRT18	PKP2	intermediate filament organization
PKP2	YWHAG	intermediate filament organization
HSPA4	TRAF6	positive regulation of interleukin-6 biosynthetic process
IRF8	TRAF6	positive regulation of interleukin-6 biosynthetic process
PPP4C	TRAF6	positive regulation of interleukin-6 biosynthetic process
PSMD1	TRAF6	positive regulation of interleukin-6 biosynthetic process
PSMD7	TRAF6	positive regulation of interleukin-6 biosynthetic process
SQSTM1	TRAF6	positive regulation of interleukin-6 biosynthetic process
HSP90B1	TLR1	positive regulation of interleukin-6 biosynthetic process
TLR1	TRAP1	positive regulation of interleukin-6 biosynthetic process
JAG1	NOTCH2	positive regulation of Notch signaling pathway
JAG1	NOTCH3	positive regulation of Notch signaling pathway
JAG1	POFUT1	positive regulation of Notch signaling pathway
JAG1	THBS1	positive regulation of Notch signaling pathway
CSNK2A1	EIF2B5	negative regulation of translational initiation
EIF2AK1	EIF2S1	negative regulation of translational initiation
EIF2B1	EIF2B2	negative regulation of translational initiation
EIF2B2	EIF2B5	negative regulation of translational initiation
EIF2B1	EIF2S1	negative regulation of translational initiation
EIF2B2	EIF2S1	negative regulation of translational initiation
EIF2B5	GSK3B	negative regulation of translational initiation
JAK1	PLA2G4A	phosphatidylcholine metabolic process
PLA2G4A	VIM	phosphatidylcholine metabolic process
FOS	MITF	bone remodeling
LUM	TRA2B	positive regulation of mRNA splicing, via spliceosome
TRA2B	YWHAG	positive regulation of mRNA splicing, via spliceosome
ATP2A2	BCL2	positive regulation of developmental pigmentation
BAX	PPP1CA	positive regulation of developmental pigmentation
BAX	YWHAQ	positive regulation of developmental pigmentation
BCL2	ITM2B	positive regulation of developmental pigmentation
BCL2	KRAS	positive regulation of developmental pigmentation
MAPK1	RAF1	positive regulation of developmental pigmentation
BCL2	NR4A1	positive regulation of developmental pigmentation
MAPK1	PPP1CA	positive regulation of developmental pigmentation
KRAS	RAF1	positive regulation of developmental pigmentation
BAX	SFN	positive regulation of developmental pigmentation
FGF7	NRP1	sympathetic nervous system development
KDR	NRP1	sympathetic nervous system development
NRP1	PLXNA1	sympathetic nervous system development
NRP1	SEMA3C	sympathetic nervous system development
AATF	SP1	embryonic skeletal system development
ATF7IP	SP1	embryonic skeletal system development
BCOR	SP1	embryonic skeletal system development
BGN	COL1A1	embryonic skeletal system development
BMP1	COL1A1	embryonic skeletal system development
COL1A1	FN1	embryonic skeletal system development
CSNK2A1	SP1	embryonic skeletal system development
ELF1	SP1	embryonic skeletal system development
EP300	SP1	embryonic skeletal system development
ETS1	SP1	embryonic skeletal system development
COL1A1	FGF7	embryonic skeletal system development
FN1	VHL	embryonic skeletal system development
HCFC1	SP1	embryonic skeletal system development
HDAC1	HDAC2	embryonic skeletal system development
HDAC1	SP1	embryonic skeletal system development
HDAC2	SP1	embryonic skeletal system development
HIF1A	SP1	embryonic skeletal system development
HSPA8	SP1	embryonic skeletal system development
COL1A1	HTRA1	embryonic skeletal system development
COL1A1	MMP2	embryonic skeletal system development
MYC	SP1	embryonic skeletal system development
NFYA	SP1	embryonic skeletal system development
COL1A1	PDGFB	embryonic skeletal system development
PRKDC	SP1	embryonic skeletal system development
PSMC5	SP1	embryonic skeletal system development
EP300	RB1	embryonic skeletal system development
RB1	SP1	embryonic skeletal system development
RELA	SP1	embryonic skeletal system development
SF3A1	SP1	embryonic skeletal system development
SHC1	SP1	embryonic skeletal system development
HDAC1	SP3	embryonic skeletal system development
HDAC2	SP3	embryonic skeletal system development
RB1	SP3	embryonic skeletal system development
COL1A1	SPARC	embryonic skeletal system development
COL1A1	TGFBI	embryonic skeletal system development
SP1	TP53	embryonic skeletal system development
SP1	VHL	embryonic skeletal system development
SP1	YY1	embryonic skeletal system development
CDK2	ID2	positive regulation of astrocyte differentiation
FANCF	HES1	positive regulation of astrocyte differentiation
HES1	ID1	positive regulation of astrocyte differentiation
ID2	IFI16	positive regulation of astrocyte differentiation
ID2	TCF12	positive regulation of astrocyte differentiation
ID2	UNC119	positive regulation of astrocyte differentiation
ID1	TCF12	positive regulation of astrocyte differentiation
CDK2	ID2	negative regulation of oligodendrocyte differentiation
FANCF	HES1	negative regulation of oligodendrocyte differentiation
HES1	ID1	negative regulation of oligodendrocyte differentiation
ID2	IFI16	negative regulation of oligodendrocyte differentiation
ID2	TCF12	negative regulation of oligodendrocyte differentiation
ID2	UNC119	negative regulation of oligodendrocyte differentiation
ID1	TCF12	negative regulation of oligodendrocyte differentiation
EIF2AK2	EIF2S1	negative regulation of defense response to virus
EIF2AK2	ILF3	negative regulation of defense response to virus
EIF2AK2	JAK1	negative regulation of defense response to virus
EIF2AK2	PDGFRB	negative regulation of defense response to virus
EIF2AK2	PPP1CA	negative regulation of defense response to virus
EIF2AK2	STAT1	negative regulation of defense response to virus
EIF2AK2	STAT3	negative regulation of defense response to virus
ARHGEF18	GNB1	sensory perception of taste
GNA12	GNB1	sensory perception of taste
GNB1	GNB2L1	sensory perception of taste
GNB1	GNG2	sensory perception of taste
GNB1	GNG5	sensory perception of taste
GNB1	HDAC5	sensory perception of taste
GNB1	PDCL	sensory perception of taste
F2	PROZ	positive regulation of release of sequestered calcium ion into cytosol
PLSCR1	SPRY2	regulation of neurotrophin TRK receptor signaling pathway
CA2	HSPD1	regulation of intracellular pH
CA2	SLC9A1	regulation of intracellular pH
SLC9A1	TESC	regulation of intracellular pH
CD4	TFRC	iron ion homeostasis
HFE	TFRC	iron ion homeostasis
RANBP9	TFRC	iron ion homeostasis
DAG1	GRB2	branching involved in salivary gland morphogenesis
DAG1	SHC1	branching involved in salivary gland morphogenesis
COL1A1	MMP2	branching involved in salivary gland morphogenesis
COL3A1	FGF7	branching involved in salivary gland morphogenesis
COL6A1	FGF7	branching involved in salivary gland morphogenesis
COL1A1	FGF7	branching involved in salivary gland morphogenesis
FGF7	HSPG2	branching involved in salivary gland morphogenesis
FGFR1	MMP2	branching involved in salivary gland morphogenesis
FGF7	NRP1	branching involved in salivary gland morphogenesis
CALM1	RGS2	positive regulation of cardiac muscle contraction
CTSB	RGS2	positive regulation of cardiac muscle contraction
PKD2	TPM1	mesenchyme development
COL1A1	MMP2	regulation of branching involved in salivary gland morphogenesis by mesenchymal-epithelial signaling
COL3A1	FGF7	regulation of branching involved in salivary gland morphogenesis by mesenchymal-epithelial signaling
COL6A1	FGF7	regulation of branching involved in salivary gland morphogenesis by mesenchymal-epithelial signaling
COL1A1	FGF7	regulation of branching involved in salivary gland morphogenesis by mesenchymal-epithelial signaling
FGF7	HSPG2	regulation of branching involved in salivary gland morphogenesis by mesenchymal-epithelial signaling
FGFR1	MMP2	regulation of branching involved in salivary gland morphogenesis by mesenchymal-epithelial signaling
FGF7	NRP1	regulation of branching involved in salivary gland morphogenesis by mesenchymal-epithelial signaling
FGF7	NRP1	dichotomous subdivision of terminal units involved in salivary gland branching
KDR	NRP1	dichotomous subdivision of terminal units involved in salivary gland branching
NRP1	PLXNA1	dichotomous subdivision of terminal units involved in salivary gland branching
NRP1	SEMA3C	dichotomous subdivision of terminal units involved in salivary gland branching
PSMD1	SMAD1	positive regulation of cartilage development
PSMD11	SMAD1	positive regulation of cartilage development
PUM1	SMAD1	positive regulation of cartilage development
RAC2	SMAD1	positive regulation of cartilage development
RAP2A	SMAD1	positive regulation of cartilage development
SF3B1	SMAD1	positive regulation of cartilage development
SMAD1	SQSTM1	positive regulation of cartilage development
SMAD1	TGFBR1	positive regulation of cartilage development
SMAD1	UBA52	positive regulation of cartilage development
SMAD1	UBE2Z	positive regulation of cartilage development
CCL5	GRB2	chemokine-mediated signaling pathway
GRB2	JAK1	chemokine-mediated signaling pathway
CCR1	JAK1	chemokine-mediated signaling pathway
CCL5	PIGR	chemokine-mediated signaling pathway
CCL5	SDC1	chemokine-mediated signaling pathway
CCR1	STAT1	chemokine-mediated signaling pathway
CCR1	STAT3	chemokine-mediated signaling pathway
HSPA4	TRAF6	interleukin-1-mediated signaling pathway
IRF8	TRAF6	interleukin-1-mediated signaling pathway
PPP4C	TRAF6	interleukin-1-mediated signaling pathway
PSMD1	TRAF6	interleukin-1-mediated signaling pathway
PSMD7	TRAF6	interleukin-1-mediated signaling pathway
SQSTM1	TRAF6	interleukin-1-mediated signaling pathway
CD14	TLR2	cellular response to bacterial lipopeptide
HSP90B1	TLR2	cellular response to bacterial lipopeptide
HSP90B1	TLR1	cellular response to bacterial lipopeptide
TLR1	TRAP1	cellular response to bacterial lipopeptide
AQP1	TRIP6	cellular response to retinoic acid
BANK1	LYN	cellular response to retinoic acid
BGN	COL1A1	cellular response to retinoic acid
BMP1	COL1A1	cellular response to retinoic acid
BTK	CD19	cellular response to retinoic acid
BTK	LYN	cellular response to retinoic acid
CASP3	LYN	cellular response to retinoic acid
CASP9	LYN	cellular response to retinoic acid
BTK	CBL	cellular response to retinoic acid
CBL	LYN	cellular response to retinoic acid
CD19	CD22	cellular response to retinoic acid
CD19	LYN	cellular response to retinoic acid
CD22	LYN	cellular response to retinoic acid
CD79B	LYN	cellular response to retinoic acid
CDK1	LYN	cellular response to retinoic acid
CDK2	LYN	cellular response to retinoic acid
COL1A1	FN1	cellular response to retinoic acid
CBL	CRK	cellular response to retinoic acid
CRKL	LYN	cellular response to retinoic acid
CSF2RB	LYN	cellular response to retinoic acid
CSF3R	LYN	cellular response to retinoic acid
CSK	LYN	cellular response to retinoic acid
CSNK2B	LYN	cellular response to retinoic acid
CTLA4	LYN	cellular response to retinoic acid
DAPP1	LYN	cellular response to retinoic acid
DCN	EGFR	cellular response to retinoic acid
DOK2	LYN	cellular response to retinoic acid
DOK3	LYN	cellular response to retinoic acid
AQP1	EFEMP2	cellular response to retinoic acid
CBL	EGFR	cellular response to retinoic acid
ERBB2	GRB2	cellular response to retinoic acid
ERBB2	PTK2B	cellular response to retinoic acid
FCER1G	LYN	cellular response to retinoic acid
FCGR2A	LYN	cellular response to retinoic acid
COL1A1	FGF7	cellular response to retinoic acid
DCN	FN1	cellular response to retinoic acid
GAB3	LYN	cellular response to retinoic acid
CD19	GRB2	cellular response to retinoic acid
GSK3B	PRKACA	cellular response to retinoic acid
HCLS1	LYN	cellular response to retinoic acid
HNRNPK	LYN	cellular response to retinoic acid
COL1A1	HTRA1	cellular response to retinoic acid
IL2RB	LYN	cellular response to retinoic acid
IL7R	LYN	cellular response to retinoic acid
INPP5D	LYN	cellular response to retinoic acid
JAK2	LYN	cellular response to retinoic acid
KHDRBS1	LYN	cellular response to retinoic acid
LCP2	LYN	cellular response to retinoic acid
LYN	MAP4K1	cellular response to retinoic acid
COL1A1	MMP2	cellular response to retinoic acid
LYN	NEDD9	cellular response to retinoic acid
LYN	NMT1	cellular response to retinoic acid
GSK3B	OGT	cellular response to retinoic acid
LYN	PAG1	cellular response to retinoic acid
LYN	PAK2	cellular response to retinoic acid
COL1A1	PDGFB	cellular response to retinoic acid
LYN	PECAM1	cellular response to retinoic acid
LYN	PIK3CG	cellular response to retinoic acid
LYN	PLCG1	cellular response to retinoic acid
LYN	PLCG2	cellular response to retinoic acid
LYN	PPP1R8	cellular response to retinoic acid
PPP1R8	PRKACA	cellular response to retinoic acid
LYN	PRKCD	cellular response to retinoic acid
LYN	PRKCQ	cellular response to retinoic acid
LYN	PRKDC	cellular response to retinoic acid
LYN	PTK2	cellular response to retinoic acid
LYN	PTK2B	cellular response to retinoic acid
LYN	PTPN6	cellular response to retinoic acid
LYN	PTPRC	cellular response to retinoic acid
CRK	PXN	cellular response to retinoic acid
LYN	RASA1	cellular response to retinoic acid
LYN	SHC1	cellular response to retinoic acid
PTK2B	SHC1	cellular response to retinoic acid
LYN	SKAP2	cellular response to retinoic acid
COL1A1	SPARC	cellular response to retinoic acid
PTK2B	STAT3	cellular response to retinoic acid
LYN	SYK	cellular response to retinoic acid
LYN	TEC	cellular response to retinoic acid
COL1A1	TGFBI	cellular response to retinoic acid
LYN	TRAT1	cellular response to retinoic acid
LYN	TRIP10	cellular response to retinoic acid
PXN	TRIP6	cellular response to retinoic acid
LYN	TYK2	cellular response to retinoic acid
HDAC2	NRIP1	cellular response to retinoic acid
NRIP1	RARA	cellular response to retinoic acid
PPIL1	SNW1	cellular response to retinoic acid
RB1	SNW1	cellular response to retinoic acid
HDAC2	SNW1	cellular response to retinoic acid
ABCC9	LDHA	potassium ion transmembrane transport
ADCY6	GNAS	cellular response to catecholamine stimulus
GNAS	PTGDR	cellular response to catecholamine stimulus
GNAS	PTGIR	cellular response to catecholamine stimulus
GNAS	RIC8A	cellular response to catecholamine stimulus
GNAS	RIC8B	cellular response to catecholamine stimulus
GNAS	SNX13	cellular response to catecholamine stimulus
ARHGEF18	GNB1	cellular response to catecholamine stimulus
GNA12	GNB1	cellular response to catecholamine stimulus
GNB1	GNB2L1	cellular response to catecholamine stimulus
GNB1	GNG2	cellular response to catecholamine stimulus
GNB1	GNG5	cellular response to catecholamine stimulus
GNB1	HDAC5	cellular response to catecholamine stimulus
GNB1	PDCL	cellular response to catecholamine stimulus
CCL5	GRB2	regulation of monocyte chemotaxis
CCL5	PIGR	regulation of monocyte chemotaxis
GRB2	JAK1	regulation of monocyte chemotaxis
CCR1	JAK1	regulation of monocyte chemotaxis
CCL5	SDC1	regulation of monocyte chemotaxis
CCR1	STAT1	regulation of monocyte chemotaxis
CCR1	STAT3	regulation of monocyte chemotaxis
ACSL3	NDRG1	positive regulation of spindle checkpoint
ACTG1	NDRG1	positive regulation of spindle checkpoint
ATP1A1	NDRG1	positive regulation of spindle checkpoint
CANX	NDRG1	positive regulation of spindle checkpoint
CLTC	NDRG1	positive regulation of spindle checkpoint
CTNNB1	NDRG1	positive regulation of spindle checkpoint
EEF2	NDRG1	positive regulation of spindle checkpoint
HNRNPF	NDRG1	positive regulation of spindle checkpoint
NDRG1	RPN2	positive regulation of spindle checkpoint
CDK1	FOXM1	negative regulation of cell aging
CDK2	FOXM1	negative regulation of cell aging
CDK2	FZR1	negative regulation of cell aging
APAF1	BCL2L1	negative regulation of execution phase of apoptosis
AVEN	BCL2L1	negative regulation of execution phase of apoptosis
BCAP31	BCL2L1	negative regulation of execution phase of apoptosis
BCL2L1	BCL2L12	negative regulation of execution phase of apoptosis
BCL2L1	BCLAF1	negative regulation of execution phase of apoptosis
BCL2L1	BID	negative regulation of execution phase of apoptosis
BCL2L1	BMF	negative regulation of execution phase of apoptosis
BCL2L1	CAPN1	negative regulation of execution phase of apoptosis
BCL2L1	CASP8	negative regulation of execution phase of apoptosis
DFFA	YWHAG	negative regulation of execution phase of apoptosis
BCL2L1	IRS1	negative regulation of execution phase of apoptosis
BCL2L1	MAPK8	negative regulation of execution phase of apoptosis
BCL2L1	PSEN1	negative regulation of execution phase of apoptosis
BCL2L1	PSEN2	negative regulation of execution phase of apoptosis
BCL2L1	SPNS1	negative regulation of execution phase of apoptosis
BCL2L1	TP53	negative regulation of execution phase of apoptosis
BCLAF1	YWHAG	negative regulation of execution phase of apoptosis
