# Supplementary material for: Comparative network stratification analysis for identifying functional interpretable network biomarkers
Source: BMC Bioinformatics. 2017 Mar 14;18(Suppl 3):48. doi: 10.1186/s12859-017-1462-x (PMC5374559; doi:10.1186/s12859-017-1462-x)
Supplement: Supplementary file 3 — biomarker-GSE35713.xlsx, the identified biomarkers in GSE35713 dataset. (XLSX 116 kb) [file 12859_2017_1462_MOESM3_ESM.xlsx]

## Sheet: Sheet1
Gene_1	Gene_2	GO Terms
ASF1A	TLK1	regulation of chromatin assembly or disassembly
CCL19	CCR7	establishment of T cell polarity
CCL19	CCL22	establishment of T cell polarity
CCL21	CCR7	establishment of T cell polarity
IL1R1	TICAM2	positive regulation of cytokine-mediated signaling pathway
IL1RAP	TICAM2	positive regulation of cytokine-mediated signaling pathway
IRAK1	IRF7	positive regulation of cytokine-mediated signaling pathway
IRAK1	TICAM2	positive regulation of cytokine-mediated signaling pathway
IRF7	TICAM1	positive regulation of cytokine-mediated signaling pathway
IRF7	TICAM2	positive regulation of cytokine-mediated signaling pathway
IRF7	MYD88	positive regulation of cytokine-mediated signaling pathway
TICAM1	TICAM2	positive regulation of cytokine-mediated signaling pathway
TICAM2	TLR4	positive regulation of cytokine-mediated signaling pathway
ATP2B1	CALM1	response to amphetamine
CALM1	CAMK1	response to amphetamine
CALM1	FAS	response to amphetamine
CALM1	LYST	response to amphetamine
CALM1	NRGN	response to amphetamine
CALM1	PIK3C3	response to amphetamine
CALM1	REL	response to amphetamine
CALM1	RGS2	response to amphetamine
CALM1	STRN3	response to amphetamine
AKT1	AKT1S1	regulation of sodium ion transport
AKT1	APLP2	regulation of sodium ion transport
AKT1	CCDC88A	regulation of sodium ion transport
AKT1	EIF4EBP1	regulation of sodium ion transport
AKT1	GAB2	regulation of sodium ion transport
AKT1	HTT	regulation of sodium ion transport
AKT1	MAP3K8	regulation of sodium ion transport
AKT1	NCF1	regulation of sodium ion transport
AKT1	PEA15	regulation of sodium ion transport
AKT1	RAC1	regulation of sodium ion transport
AKT1	TRIB3	regulation of sodium ion transport
AKT1	VEGFA	regulation of sodium ion transport
ANK3	FAS	regulation of sodium ion transport
ANK3	HOOK1	regulation of sodium ion transport
ANK3	PIK3R1	regulation of sodium ion transport
ANK3	SCN1B	regulation of sodium ion transport
ANK3	SCNN1B	regulation of sodium ion transport
CAMK2A	NOS1	regulation of sodium ion transport
CAV3	EGFR	regulation of sodium ion transport
CAMK2A	EGFR	regulation of sodium ion transport
CAV3	SLC22A11	regulation of sodium ion transport
CCL19	CCR7	positive regulation of dendritic cell antigen processing and presentation
CCL19	CCL22	positive regulation of dendritic cell antigen processing and presentation
CCL21	CCR7	positive regulation of dendritic cell antigen processing and presentation
ACVR1	ENG	embryonic heart tube morphogenesis
ACVR1	FANCL	embryonic heart tube morphogenesis
ACVR1	FBXO30	embryonic heart tube morphogenesis
ACVR1	FGD6	embryonic heart tube morphogenesis
ACVR1	INHBA	embryonic heart tube morphogenesis
ENG	INHBA	embryonic heart tube morphogenesis
ACVR1	NRAS	embryonic heart tube morphogenesis
ACVR1	RXRA	embryonic heart tube morphogenesis
ACVR1	SOCS6	embryonic heart tube morphogenesis
ENG	TGFBR2	embryonic heart tube morphogenesis
ACVR1	UBE2E3	embryonic heart tube morphogenesis
ACVR1	VDR	embryonic heart tube morphogenesis
FOXH1	NKX2-5	embryonic heart tube morphogenesis
GATA4	NKX2-5	embryonic heart tube morphogenesis
CASP1	PSEN1	embryonic heart tube morphogenesis
CASP7	PSEN1	embryonic heart tube morphogenesis
CASP7	MEF2A	embryonic heart tube morphogenesis
MEF2A	TEAD1	embryonic heart tube morphogenesis
TP53BP2	YAP1	embryonic heart tube morphogenesis
TEAD1	YAP1	embryonic heart tube morphogenesis
ACVR1	ENG	heart valve morphogenesis
ACVR1	FANCL	heart valve morphogenesis
ACVR1	FBXO30	heart valve morphogenesis
ACVR1	FGD6	heart valve morphogenesis
ACVR1	INHBA	heart valve morphogenesis
ACVR1	NRAS	heart valve morphogenesis
ACVR1	RXRA	heart valve morphogenesis
ACVR1	SOCS6	heart valve morphogenesis
ACVR1	UBE2E3	heart valve morphogenesis
ACVR1	VDR	heart valve morphogenesis
C14orf1	FAS	alcohol metabolic process
FGF2	PF4	alcohol metabolic process
ANKS1B	LRP2	alcohol metabolic process
APBA2	LRP2	alcohol metabolic process
APOB	LRP2	alcohol metabolic process
APOH	LRP2	alcohol metabolic process
DLG2	LRP2	alcohol metabolic process
LRP2	LRP2BP	alcohol metabolic process
LRP2	MDK	alcohol metabolic process
ATP2B1	CALM1	alcohol metabolic process
CALR	LRP1	alcohol metabolic process
CALR	NR3C1	alcohol metabolic process
CALM1	CAMK1	alcohol metabolic process
CANX	LRP1	alcohol metabolic process
CALM1	FAS	alcohol metabolic process
CALM1	LYST	alcohol metabolic process
CALM1	NR3C1	alcohol metabolic process
CALM1	NRGN	alcohol metabolic process
CALM1	PIK3C3	alcohol metabolic process
LRP1	PLAT	alcohol metabolic process
LRP1	PLAUR	alcohol metabolic process
CALM1	REL	alcohol metabolic process
CALM1	RGS2	alcohol metabolic process
LRP1	SERPINE1	alcohol metabolic process
CALM1	STRN3	alcohol metabolic process
LRP1	THBS1	alcohol metabolic process
EEF2K	PRKAA1	alcohol metabolic process
CFTR	PDZD3	alcohol metabolic process
PRKAA1	RAF1	alcohol metabolic process
CFTR	PRKG1	alcohol metabolic process
PRKG1	RAF1	alcohol metabolic process
ACVR1	RXRA	alcohol metabolic process
ARHGEF5	PLCG1	alcohol metabolic process
CD28	PLCG1	alcohol metabolic process
CFLAR	NFKB1	alcohol metabolic process
CTSL1	RXRA	alcohol metabolic process
DNM1	SRC	alcohol metabolic process
ETS1	FOS	alcohol metabolic process
FOS	MAPK1	alcohol metabolic process
G3BP2	NFKB1	alcohol metabolic process
GIT1	PLCG1	alcohol metabolic process
DNM1	GNB2L1	alcohol metabolic process
CD28	GRB2	alcohol metabolic process
HCK	PLCG1	alcohol metabolic process
IL2RA	NFKB1	alcohol metabolic process
IRF1	NFKB1	alcohol metabolic process
CD28	ITK	alcohol metabolic process
KLF5	NFKB1	alcohol metabolic process
LIFR	PLCG1	alcohol metabolic process
LYN	PLCG1	alcohol metabolic process
MAP3K8	NFKB1	alcohol metabolic process
GRB2	MAPK1	alcohol metabolic process
MAPK1	RXRA	alcohol metabolic process
MAPK7	RXRA	alcohol metabolic process
MECR	RXRA	alcohol metabolic process
MED24	RXRA	alcohol metabolic process
MED25	RXRA	alcohol metabolic process
NCOA4	RXRA	alcohol metabolic process
ETS1	NFKB1	alcohol metabolic process
FOS	NFKB1	alcohol metabolic process
NFKB1	NFKB2	alcohol metabolic process
NFKB1	NFKBIA	alcohol metabolic process
NFKB1	NFKBIZ	alcohol metabolic process
NFKB1	NKRF	alcohol metabolic process
NFKB1	NR3C1	alcohol metabolic process
NFKB1	REL	alcohol metabolic process
NFKB1	RELB	alcohol metabolic process
NFKB1	RSF1	alcohol metabolic process
NFKB1	SIN3A	alcohol metabolic process
NFKB1	STAT3	alcohol metabolic process
NFKB1	TNFSF11	alcohol metabolic process
NFKB1	TXN	alcohol metabolic process
NFKB1	UBE2D3	alcohol metabolic process
MAP3K8	NFKB2	alcohol metabolic process
NR1H2	RXRA	alcohol metabolic process
ETS1	NR3C1	alcohol metabolic process
NR4A2	RXRA	alcohol metabolic process
NRBF2	RXRA	alcohol metabolic process
GNB2L1	PLCG1	alcohol metabolic process
ITK	PLCG1	alcohol metabolic process
PLCG1	SYK	alcohol metabolic process
PLCG1	VAV3	alcohol metabolic process
PPARD	RXRA	alcohol metabolic process
PPARG	RXRA	alcohol metabolic process
PSMC5	RXRA	alcohol metabolic process
MAP3K8	REL	alcohol metabolic process
RXRA	SRC	alcohol metabolic process
RXRA	SRF	alcohol metabolic process
GNB2L1	STAT3	alcohol metabolic process
GRB2	SYK	alcohol metabolic process
MAPK1	TNFSF11	alcohol metabolic process
RXRA	TRIM24	alcohol metabolic process
RXRA	TRIP4	alcohol metabolic process
GRB2	VAV3	alcohol metabolic process
RXRA	VDR	alcohol metabolic process
RXRA	ZBTB16	alcohol metabolic process
CALR	NR3C1	regulation of gluconeogenesis
CEBPA	NR3C1	regulation of gluconeogenesis
CEBPB	FOXO1	regulation of gluconeogenesis
CEBPB	SMARCC1	regulation of gluconeogenesis
ETS1	NR3C1	regulation of gluconeogenesis
FHL2	FOXO1	regulation of gluconeogenesis
HNRNPU	NR3C1	regulation of gluconeogenesis
MAPK8	NR3C1	regulation of gluconeogenesis
NFKB1	NR3C1	regulation of gluconeogenesis
NR3C1	NR3C2	regulation of gluconeogenesis
NR3C1	SMARCC1	regulation of gluconeogenesis
NR3C1	STAT3	regulation of gluconeogenesis
NR3C1	STAT5A	regulation of gluconeogenesis
NR3C1	STAT5B	regulation of gluconeogenesis
NR3C1	SUMO4	regulation of gluconeogenesis
NR3C1	TGFB1I1	regulation of gluconeogenesis
NR3C1	TXN	regulation of gluconeogenesis
AXIN1	CRMP1	pyrimidine nucleobase metabolic process
ARRB1	MAPK1	pyrimidine nucleobase metabolic process
ARRB2	MAPK1	pyrimidine nucleobase metabolic process
CEBPB	MAPK1	pyrimidine nucleobase metabolic process
DAPK1	MAPK1	pyrimidine nucleobase metabolic process
DUSP1	MAPK1	pyrimidine nucleobase metabolic process
DUSP3	MAPK1	pyrimidine nucleobase metabolic process
DUSP6	MAPK1	pyrimidine nucleobase metabolic process
EIF4EBP1	MAPK1	pyrimidine nucleobase metabolic process
FOS	MAPK1	pyrimidine nucleobase metabolic process
GAB2	MAPK1	pyrimidine nucleobase metabolic process
GMFB	MAPK1	pyrimidine nucleobase metabolic process
GRB10	MAPK1	pyrimidine nucleobase metabolic process
GRB2	MAPK1	pyrimidine nucleobase metabolic process
IER3	MAPK1	pyrimidine nucleobase metabolic process
IFNAR1	MAPK1	pyrimidine nucleobase metabolic process
IQGAP1	MAPK1	pyrimidine nucleobase metabolic process
LRPAP1	MAPK1	pyrimidine nucleobase metabolic process
MAP2K1	MAPK1	pyrimidine nucleobase metabolic process
MAP2K2	MAPK1	pyrimidine nucleobase metabolic process
MAPK1	MKNK1	pyrimidine nucleobase metabolic process
MAPK1	PAK2	pyrimidine nucleobase metabolic process
MAPK1	PEA15	pyrimidine nucleobase metabolic process
MAPK1	PLAT	pyrimidine nucleobase metabolic process
MAPK1	PPARG	pyrimidine nucleobase metabolic process
MAPK1	PPP1CA	pyrimidine nucleobase metabolic process
MAPK1	PRKCD	pyrimidine nucleobase metabolic process
MAPK1	PTPRE	pyrimidine nucleobase metabolic process
MAPK1	RGS19	pyrimidine nucleobase metabolic process
MAPK1	RPS6KA1	pyrimidine nucleobase metabolic process
MAPK1	RPS6KA2	pyrimidine nucleobase metabolic process
MAPK1	RXRA	pyrimidine nucleobase metabolic process
MAPK1	TNFRSF1A	pyrimidine nucleobase metabolic process
CDC7	MCM3	DNA replication initiation
DBF4	MCM3	DNA replication initiation
CDC7	MCM4	DNA replication initiation
MCM3	MCM6	DNA replication initiation
CDC7	MCM3	DNA strand elongation involved in DNA replication
DBF4	MCM3	DNA strand elongation involved in DNA replication
CDC7	MCM4	DNA strand elongation involved in DNA replication
MCM3	MCM6	DNA strand elongation involved in DNA replication
ACTN2	CAMK2A	DNA-templated transcription, initiation
ACVR1	RRAS2	DNA-templated transcription, initiation
ACVR1	RXRA	DNA-templated transcription, initiation
ACVR1	VDR	DNA-templated transcription, initiation
AKT1	EP300	DNA-templated transcription, initiation
AR	WIPI1	DNA-templated transcription, initiation
ARL5B	SMAD4	DNA-templated transcription, initiation
ARRB1	MAPK3	DNA-templated transcription, initiation
ARRB2	HIPK3	DNA-templated transcription, initiation
ASF1A	TAF1	DNA-templated transcription, initiation
ATF2	SMAD4	DNA-templated transcription, initiation
ATF7	FOS	DNA-templated transcription, initiation
ATF7IP	SPTBN1	DNA-templated transcription, initiation
AKT1	ATXN1	DNA-templated transcription, initiation
ATXN1	MED15	DNA-templated transcription, initiation
BATF	FOS	DNA-templated transcription, initiation
BCL2	MAPK8	DNA-templated transcription, initiation
BCL3	FYN	DNA-templated transcription, initiation
BCL6	HDAC4	DNA-templated transcription, initiation
BCL6	JUNB	DNA-templated transcription, initiation
BTK	GTF2I	DNA-templated transcription, initiation
BTRC	HNRNPU	DNA-templated transcription, initiation
C19orf2	POLR2E	DNA-templated transcription, initiation
C1orf103	PSMD11	DNA-templated transcription, initiation
CALR	NR3C1	DNA-templated transcription, initiation
CAMK2A	EGFR	DNA-templated transcription, initiation
CASP8	CTNNB1	DNA-templated transcription, initiation
CCNT1	GRN	DNA-templated transcription, initiation
CCNT1	HEXIM1	DNA-templated transcription, initiation
CCNT1	MYC	DNA-templated transcription, initiation
CCNT1	NUFIP1	DNA-templated transcription, initiation
CDK1	MYC	DNA-templated transcription, initiation
ATF2	CEBPA	DNA-templated transcription, initiation
CEBPA	RBL1	DNA-templated transcription, initiation
CEBPA	CEBPB	DNA-templated transcription, initiation
CEBPB	TAF9	DNA-templated transcription, initiation
ATF7IP	COL4A2	DNA-templated transcription, initiation
CPNE2	SKIL	DNA-templated transcription, initiation
CREBBP	KPNA2	DNA-templated transcription, initiation
CREBBP	MYBL1	DNA-templated transcription, initiation
CREBBP	SREBF1	DNA-templated transcription, initiation
CREBBP	TRIP10	DNA-templated transcription, initiation
CREBBP	ZBTB2	DNA-templated transcription, initiation
CTNNB1	FYN	DNA-templated transcription, initiation
CTSL1	RXRA	DNA-templated transcription, initiation
DAXX	ETS1	DNA-templated transcription, initiation
DUSP3	MAPK3	DNA-templated transcription, initiation
CREBBP	E2F1	DNA-templated transcription, initiation
CTNNB1	EGFR	DNA-templated transcription, initiation
EID2	SMAD4	DNA-templated transcription, initiation
EIF3L	POLR1B	DNA-templated transcription, initiation
CEBPA	EP300	DNA-templated transcription, initiation
ESR2	STAT5A	DNA-templated transcription, initiation
ESR2	WIPI1	DNA-templated transcription, initiation
ESRRA	PRKCD	DNA-templated transcription, initiation
ETS1	NFKB1	DNA-templated transcription, initiation
FGR	VDR	DNA-templated transcription, initiation
FHL3	MED15	DNA-templated transcription, initiation
COL4A2	FN1	DNA-templated transcription, initiation
FN1	SKIL	DNA-templated transcription, initiation
FN1	SMAD4	DNA-templated transcription, initiation
ETS1	FOS	DNA-templated transcription, initiation
FOS	JUNB	DNA-templated transcription, initiation
FOSB	JUNB	DNA-templated transcription, initiation
FYN	KHDRBS1	DNA-templated transcription, initiation
GADD45B	PPARA	DNA-templated transcription, initiation
GADD45B	PPARG	DNA-templated transcription, initiation
AKT1	GATA2	DNA-templated transcription, initiation
GLUL	SKIL	DNA-templated transcription, initiation
GPNMB	SMAD4	DNA-templated transcription, initiation
EP300	GPS2	DNA-templated transcription, initiation
GTF2A1	TRIP4	DNA-templated transcription, initiation
GTF2B	NCOA1	DNA-templated transcription, initiation
GTF2E1	SND1	DNA-templated transcription, initiation
GTF2E2	NUP62	DNA-templated transcription, initiation
GTF2I	NFKB2	DNA-templated transcription, initiation
GTF2I	STAT3	DNA-templated transcription, initiation
GTF2I	YY1	DNA-templated transcription, initiation
GTF3C4	POLR3F	DNA-templated transcription, initiation
DAXX	HDAC3	DNA-templated transcription, initiation
HDAC3	PPARG	DNA-templated transcription, initiation
HDAC4	ZBTB16	DNA-templated transcription, initiation
HIPK3	MBD1	DNA-templated transcription, initiation
HMGN3	VDR	DNA-templated transcription, initiation
HNRNPU	NR3C1	DNA-templated transcription, initiation
ID2	RBL1	DNA-templated transcription, initiation
ITK	SMAD4	DNA-templated transcription, initiation
JUN	STAT3	DNA-templated transcription, initiation
JUN	VDR	DNA-templated transcription, initiation
BATF	JUNB	DNA-templated transcription, initiation
JUNB	SMAD4	DNA-templated transcription, initiation
EP300	KAT2A	DNA-templated transcription, initiation
KAT2B	SATB1	DNA-templated transcription, initiation
KDM5A	RBL1	DNA-templated transcription, initiation
KHDRBS1	STAT3	DNA-templated transcription, initiation
KIAA1524	MYC	DNA-templated transcription, initiation
KPNB1	TP53	DNA-templated transcription, initiation
CTNNB1	LEF1	DNA-templated transcription, initiation
LEF1	SMAD4	DNA-templated transcription, initiation
MAML3	NOTCH3	DNA-templated transcription, initiation
MAPK1	PPARG	DNA-templated transcription, initiation
MAPK1	RXRA	DNA-templated transcription, initiation
MAPK3	PEA15	DNA-templated transcription, initiation
MAPK3	PPP1CA	DNA-templated transcription, initiation
MAPK3	RPS6KA1	DNA-templated transcription, initiation
MAPK3	RPS6KA2	DNA-templated transcription, initiation
MAPK7	RXRA	DNA-templated transcription, initiation
JUN	MAPK8	DNA-templated transcription, initiation
JUNB	MAPK8	DNA-templated transcription, initiation
MAX	MYC	DNA-templated transcription, initiation
MAX	SMAD4	DNA-templated transcription, initiation
MBD1	PIAS1	DNA-templated transcription, initiation
E2F1	MDM4	DNA-templated transcription, initiation
MECR	RXRA	DNA-templated transcription, initiation
MED15	MED25	DNA-templated transcription, initiation
MED22	MED8	DNA-templated transcription, initiation
MED24	RXRA	DNA-templated transcription, initiation
MED25	RXRA	DNA-templated transcription, initiation
MED28	MED8	DNA-templated transcription, initiation
ARRB2	MED8	DNA-templated transcription, initiation
MED25	MED8	DNA-templated transcription, initiation
MED25	MED9	DNA-templated transcription, initiation
MED8	MED9	DNA-templated transcription, initiation
MINA	MYC	DNA-templated transcription, initiation
MLLT4	YWHAG	DNA-templated transcription, initiation
MAX	MXD1	DNA-templated transcription, initiation
MAX	MXI1	DNA-templated transcription, initiation
BCL2	MYC	DNA-templated transcription, initiation
CEBPA	MYC	DNA-templated transcription, initiation
KAT2A	MYC	DNA-templated transcription, initiation
MAPK8	MYC	DNA-templated transcription, initiation
MXD1	MYC	DNA-templated transcription, initiation
MXI1	MYC	DNA-templated transcription, initiation
MYC	PARP10	DNA-templated transcription, initiation
MYC	SUPT3H	DNA-templated transcription, initiation
MYC	TUBA4A	DNA-templated transcription, initiation
MYC	MYCBP2	DNA-templated transcription, initiation
BCL3	NCOA1	DNA-templated transcription, initiation
CCNT1	NCOA2	DNA-templated transcription, initiation
JUN	NCOA2	DNA-templated transcription, initiation
NCOA2	RORA	DNA-templated transcription, initiation
NCOA2	VDR	DNA-templated transcription, initiation
NCOA4	PPARG	DNA-templated transcription, initiation
NCOA4	RXRA	DNA-templated transcription, initiation
NCOR2	NFKBIA	DNA-templated transcription, initiation
NFKB1	NR3C1	DNA-templated transcription, initiation
NFKB1	NFKB2	DNA-templated transcription, initiation
BTRC	NFKBIA	DNA-templated transcription, initiation
NID1	SKIL	DNA-templated transcription, initiation
JUNB	NINL	DNA-templated transcription, initiation
MAML3	NOTCH2	DNA-templated transcription, initiation
KAT2B	NOTCH3	DNA-templated transcription, initiation
NR1H2	RXRA	DNA-templated transcription, initiation
NR1H2	VDR	DNA-templated transcription, initiation
ACTN2	NR1I2	DNA-templated transcription, initiation
CEBPA	NR3C1	DNA-templated transcription, initiation
ETS1	NR3C1	DNA-templated transcription, initiation
MAPK8	NR3C1	DNA-templated transcription, initiation
NR3C1	NR3C2	DNA-templated transcription, initiation
NR3C1	STAT3	DNA-templated transcription, initiation
NR3C1	STAT5A	DNA-templated transcription, initiation
NR3C1	STAT5B	DNA-templated transcription, initiation
NR3C1	SUMO4	DNA-templated transcription, initiation
NR3C1	TGFB1I1	DNA-templated transcription, initiation
NR3C1	TXN	DNA-templated transcription, initiation
NR4A2	RPS6KA1	DNA-templated transcription, initiation
NR4A2	RXRA	DNA-templated transcription, initiation
NRBF2	RXRA	DNA-templated transcription, initiation
NRIP1	VDR	DNA-templated transcription, initiation
KPNB1	NUP62	DNA-templated transcription, initiation
AKT1	PEA15	DNA-templated transcription, initiation
PGR	RBM39	DNA-templated transcription, initiation
PGR	SORBS1	DNA-templated transcription, initiation
CASP8	PIAS1	DNA-templated transcription, initiation
FYN	PIK3R1	DNA-templated transcription, initiation
PIK3R1	PPM1A	DNA-templated transcription, initiation
MED15	PLSCR1	DNA-templated transcription, initiation
PNRC1	RORA	DNA-templated transcription, initiation
PNRC2	RORA	DNA-templated transcription, initiation
POLH	RPS27A	DNA-templated transcription, initiation
POLR1B	POLR1E	DNA-templated transcription, initiation
POLR1C	WRN	DNA-templated transcription, initiation
POLR1C	POLR1D	DNA-templated transcription, initiation
POLR1C	POLR1E	DNA-templated transcription, initiation
POLR2E	POLR2G	DNA-templated transcription, initiation
POLR2E	POLR2L	DNA-templated transcription, initiation
POLR2E	TAF15	DNA-templated transcription, initiation
C1orf103	POLR3F	DNA-templated transcription, initiation
PPARD	RXRA	DNA-templated transcription, initiation
PPARG	RXRA	DNA-templated transcription, initiation
ID2	PPP1CA	DNA-templated transcription, initiation
PPP1CA	VDR	DNA-templated transcription, initiation
EP300	PRKCD	DNA-templated transcription, initiation
JUN	PRKDC	DNA-templated transcription, initiation
NOTCH2	PSEN2	DNA-templated transcription, initiation
NOTCH3	PSEN2	DNA-templated transcription, initiation
PSMC5	RXRA	DNA-templated transcription, initiation
PSMC5	VDR	DNA-templated transcription, initiation
PSMD11	SETDB1	DNA-templated transcription, initiation
PTCD3	TBPL1	DNA-templated transcription, initiation
RAB13	SMAD4	DNA-templated transcription, initiation
RABGEF1	RPS27A	DNA-templated transcription, initiation
EP300	RB1	DNA-templated transcription, initiation
RBL1	SMAD4	DNA-templated transcription, initiation
JUN	RBM39	DNA-templated transcription, initiation
RPL10	TBPL1	DNA-templated transcription, initiation
RPS27A	SMAD4	DNA-templated transcription, initiation
CEBPB	RPS6KA1	DNA-templated transcription, initiation
MLLT4	RRAS2	DNA-templated transcription, initiation
RRAS2	SMAD4	DNA-templated transcription, initiation
EIF3L	RRN3	DNA-templated transcription, initiation
RXRA	VDR	DNA-templated transcription, initiation
EP300	SATB1	DNA-templated transcription, initiation
GPS2	SETDB1	DNA-templated transcription, initiation
SKIL	TFPI2	DNA-templated transcription, initiation
SMAD2	ZEB2	DNA-templated transcription, initiation
JUNB	SMAD3	DNA-templated transcription, initiation
LEF1	SMAD3	DNA-templated transcription, initiation
MAX	SMAD3	DNA-templated transcription, initiation
SMAD3	SPTBN1	DNA-templated transcription, initiation
SMAD3	ZEB1	DNA-templated transcription, initiation
SMAD5	SUV39H1	DNA-templated transcription, initiation
NR3C1	SMARCC1	DNA-templated transcription, initiation
BATF	SNAPC5	DNA-templated transcription, initiation
GTF2E2	SND1	DNA-templated transcription, initiation
MLLT4	SORBS1	DNA-templated transcription, initiation
SMAD4	SPTBN1	DNA-templated transcription, initiation
RXRA	SRC	DNA-templated transcription, initiation
SREBF1	YY1	DNA-templated transcription, initiation
RXRA	SRF	DNA-templated transcription, initiation
STAT1	VDR	DNA-templated transcription, initiation
CEBPB	STAT5A	DNA-templated transcription, initiation
ETS1	STAT5B	DNA-templated transcription, initiation
CALR	SUMO4	DNA-templated transcription, initiation
RB1	SUV39H1	DNA-templated transcription, initiation
RBL1	SUV420H2	DNA-templated transcription, initiation
RBL1	TAF1	DNA-templated transcription, initiation
ATF7	TAF12	DNA-templated transcription, initiation
TAF12	TAF9	DNA-templated transcription, initiation
TAF13	TAF15	DNA-templated transcription, initiation
TAF15	YWHAG	DNA-templated transcription, initiation
GTF2B	TBPL1	DNA-templated transcription, initiation
MED8	TCEB1	DNA-templated transcription, initiation
TEAD1	YAP1	DNA-templated transcription, initiation
MED8	THOC7	DNA-templated transcription, initiation
E2F1	TP53	DNA-templated transcription, initiation
BCL2	TP53BP2	DNA-templated transcription, initiation
RXRA	TRIM24	DNA-templated transcription, initiation
TRIM24	VDR	DNA-templated transcription, initiation
EP300	TRIP4	DNA-templated transcription, initiation
RXRA	TRIP4	DNA-templated transcription, initiation
NFKB1	TXN	DNA-templated transcription, initiation
NR4A2	VHL	DNA-templated transcription, initiation
PRKDC	WRN	DNA-templated transcription, initiation
TP53BP2	YAP1	DNA-templated transcription, initiation
MDM4	YWHAG	DNA-templated transcription, initiation
GATA2	ZBTB16	DNA-templated transcription, initiation
RXRA	ZBTB16	DNA-templated transcription, initiation
VDR	ZBTB16	DNA-templated transcription, initiation
SMAD5	ZEB2	DNA-templated transcription, initiation
NFKB1	RSF1	DNA-templated transcription, initiation
RSF1	SMARCA5	DNA-templated transcription, initiation
SATB1	SMARCA5	DNA-templated transcription, initiation
ACTB	LMNA	mRNA processing
ANAPC5	PABPC1	mRNA processing
APEX1	HNRNPL	mRNA processing
BAT1	YWHAG	mRNA processing
CD101	PUF60	mRNA processing
CLK1	LUC7L3	mRNA processing
CLK1	YWHAG	mRNA processing
CPSF7	NCK2	mRNA processing
CPSF7	U2AF2	mRNA processing
DBF4	NAA38	mRNA processing
DDX17	SF1	mRNA processing
DDX20	SIP1	mRNA processing
DDX20	SMN1	mRNA processing
DEK	SRRM1	mRNA processing
DHX9	SRPK1	mRNA processing
ACTB	DYNLL1	mRNA processing
EEF1G	YWHAG	mRNA processing
EIF4B	PABPC1	mRNA processing
FLNA	PCBP2	mRNA processing
GNB2	PCBP1	mRNA processing
GNB2L1	PABPC1	mRNA processing
GSPT1	PABPC1	mRNA processing
HCLS1	QKI	mRNA processing
HNRNPA1	PRMT1	mRNA processing
HNRNPD	PABPC1	mRNA processing
HNRNPL	SUMO4	mRNA processing
HNRNPU	NDN	mRNA processing
HNRNPU	NR3C1	mRNA processing
HNRNPU	SYK	mRNA processing
HNRPLL	PCBP1	mRNA processing
JUN	RBM39	mRNA processing
JUN	SUMO4	mRNA processing
KIAA0907	U2AF2	mRNA processing
LMNA	PCBP1	mRNA processing
MBP	PRMT1	mRNA processing
MBP	SRPK1	mRNA processing
NAA38	RPL24	mRNA processing
NDRG1	PABPC1	mRNA processing
NR3C1	SUMO4	mRNA processing
PABPC1	PAIP2	mRNA processing
PABPC1	PAN3	mRNA processing
PABPC1	PCBP2	mRNA processing
PABPC1	SYCP3	mRNA processing
PABPC1	PAIP2B	mRNA processing
DYNLL1	PAN2	mRNA processing
PCBP1	PUF60	mRNA processing
PCBP1	QKI	mRNA processing
PCBP2	SFRS3	mRNA processing
PCBP1	PDLIM7	mRNA processing
NAA38	PGD	mRNA processing
PGR	RBM39	mRNA processing
PLSCR1	SF1	mRNA processing
PNN	SRRM2	mRNA processing
POLR3F	PRPF4B	mRNA processing
PNN	PPIG	mRNA processing
PRMT1	YLPM1	mRNA processing
CPSF7	PRMT2	mRNA processing
PNN	PRPF4B	mRNA processing
PSMF1	QKI	mRNA processing
PCBP1	PTBP1	mRNA processing
PTBP1	QKI	mRNA processing
PUF60	YWHAG	mRNA processing
BAT1	RBM39	mRNA processing
PCBP1	RBM42	mRNA processing
HNRNPA1	RPL21	mRNA processing
NDRG1	RPL24	mRNA processing
EIF4B	RPS6KB1	mRNA processing
NAA38	RSL24D1	mRNA processing
QKI	SERF2	mRNA processing
SF1	TAF15	mRNA processing
PNN	SFRS18	mRNA processing
SFRS2IP	SRPK1	mRNA processing
SFRS3	SRPK1	mRNA processing
SFRS3	SIP1	mRNA processing
PTBP1	SNRPA	mRNA processing
EEF1G	SNRPD2	mRNA processing
SRPK1	SRRM1	mRNA processing
SRRM1	SRRM2	mRNA processing
STRAP	SUMO4	mRNA processing
HNRNPD	SUMO4	mRNA processing
HCLS1	SYK	mRNA processing
TAF15	YWHAG	mRNA processing
QKI	THAP1	mRNA processing
SRPK1	TOP2A	mRNA processing
TRIP10	WBP11	mRNA processing
SRPK1	U2AF1	mRNA processing
U2AF1	ZRANB2	mRNA processing
SRPK1	U2AF2	mRNA processing
PUF60	VIM	mRNA processing
NCK2	WBP11	mRNA processing
PRPF40A	YLPM1	mRNA processing
PRMT1	YWHAG	mRNA processing
YY1	ZRANB2	mRNA processing
DYNLL1	HSPA8	mRNA processing
FBP1	HSPA8	mRNA processing
HSPA8	REL	mRNA processing
HSPA8	YWHAG	mRNA processing
HNRNPH1	NCBP2	mRNA processing
HNRNPH1	SUMO4	mRNA processing
HNRNPH1	TCERG1	mRNA processing
CNOT1	CNOT2	mRNA processing
CNOT1	CNOT8	mRNA processing
CPSF3	PAPOLA	mRNA processing
CPSF3	YWHAG	mRNA processing
FAM103A1	RBMX	mRNA processing
KHDRBS2	YTHDC1	mRNA processing
FAM103A1	PLSCR1	mRNA processing
RBM7	RBMX	mRNA processing
KHDRBS2	RBMX	mRNA processing
RBMX	TRA2B	mRNA processing
TXK	YTHDC1	mRNA processing
TTC19	UPF3B	mRNA processing
UPF2	UPF3B	mRNA processing
UPF3B	XRN1	mRNA processing
C19orf2	POLR2E	mRNA processing
POLR2E	POLR2G	mRNA processing
POLR2E	POLR2L	mRNA processing
POLR2E	TAF15	mRNA processing
ABCA1	ARHGEF11	lipid metabolic process
ABCA1	SPTLC1	lipid metabolic process
ABL1	BIN1	lipid metabolic process
ABL1	PLSCR1	lipid metabolic process
ACIN1	YWHAG	lipid metabolic process
ACTB	ACTG1	lipid metabolic process
ACTB	ALOX5	lipid metabolic process
ACTB	NCF1	lipid metabolic process
ACTG1	NCF1	lipid metabolic process
ACTG1	PLD1	lipid metabolic process
ACTN1	PLD2	lipid metabolic process
ACTN2	DLG1	lipid metabolic process
ACVR1	PAK1	lipid metabolic process
ACVR1	RXRA	lipid metabolic process
ADAM9	ITGA6	lipid metabolic process
ADAR	HDLBP	lipid metabolic process
ADM	CALCRL	lipid metabolic process
ADM	EDN1	lipid metabolic process
AHR	CCNT1	lipid metabolic process
AHR	PTGES3	lipid metabolic process
AKT1	AKT1S1	lipid metabolic process
AKT1	APLP2	lipid metabolic process
AKT1	CCDC88A	lipid metabolic process
AKT1	EIF4EBP1	lipid metabolic process
AKT1	GAB2	lipid metabolic process
AKT1	HTT	lipid metabolic process
AKT1	MAP3K8	lipid metabolic process
AKT1	NCF1	lipid metabolic process
AKT1	PEA15	lipid metabolic process
AKT1	RAC1	lipid metabolic process
AKT1	TRIB3	lipid metabolic process
AKT1	VEGFA	lipid metabolic process
ALDOA	PLD2	lipid metabolic process
ALOX5	COTL1	lipid metabolic process
ALOX5	GRB2	lipid metabolic process
ALOX5	ALOX5AP	lipid metabolic process
ANGPTL3	ITGAV	lipid metabolic process
ANK3	PIK3R1	lipid metabolic process
ANKS1B	LRP2	lipid metabolic process
APBA2	LRP2	lipid metabolic process
APBB3	APLP2	lipid metabolic process
APOB	LRP2	lipid metabolic process
APOH	F12	lipid metabolic process
APOH	LRP2	lipid metabolic process
AR	EGFR	lipid metabolic process
ARF1	PLD2	lipid metabolic process
ARF1	PLIN2	lipid metabolic process
ARF6	ASAP2	lipid metabolic process
ARHGEF11	GNA12	lipid metabolic process
ARHGEF5	PLCG1	lipid metabolic process
ASAP1	HCK	lipid metabolic process
ASAP2	BIN1	lipid metabolic process
ATF1	CREB1	lipid metabolic process
AR	ATF2	lipid metabolic process
ATXN1	KAT5	lipid metabolic process
BAP1	BRCA1	lipid metabolic process
BAT3	EP300	lipid metabolic process
BCL2	MAPK8	lipid metabolic process
BCL2L2	PPP1CA	lipid metabolic process
BCL3	FYN	lipid metabolic process
BCL6	SIN3A	lipid metabolic process
BIN1	PLD2	lipid metabolic process
BMX	STAT1	lipid metabolic process
BRCA1	MLH1	lipid metabolic process
BRMS1L	SIN3A	lipid metabolic process
BTK	FAS	lipid metabolic process
C14orf1	FAS	lipid metabolic process
C3	C3AR1	lipid metabolic process
C3	CFP	lipid metabolic process
C3	GPR77	lipid metabolic process
C3	ITGAX	lipid metabolic process
CALM1	REL	lipid metabolic process
CALR	LRP1	lipid metabolic process
CALR	NR3C1	lipid metabolic process
CANX	LRP1	lipid metabolic process
CASK	PARK2	lipid metabolic process
CAV1	CSK	lipid metabolic process
ASAP1	CBL	lipid metabolic process
CBL	CSF1R	lipid metabolic process
CBLB	PIK3R1	lipid metabolic process
CCNT1	MYC	lipid metabolic process
CCR5	CXCR4	lipid metabolic process
CD247	CSK	lipid metabolic process
CD247	CD28	lipid metabolic process
CD28	PIK3R1	lipid metabolic process
CD36	CD9	lipid metabolic process
CD40	PIK3R1	lipid metabolic process
CD46	ITGB1	lipid metabolic process
CD7	PIK3R1	lipid metabolic process
CD81	PTGFRN	lipid metabolic process
CD81	TSPAN4	lipid metabolic process
CD9	ITGB1	lipid metabolic process
CDC42EP1	PLSCR1	lipid metabolic process
CDK1	CREM	lipid metabolic process
CDKN1A	CEBPA	lipid metabolic process
CDKN3	CEBPA	lipid metabolic process
ATF2	CEBPA	lipid metabolic process
CEBPA	CEBPB	lipid metabolic process
CEBPA	CEBPD	lipid metabolic process
CEBPA	EP300	lipid metabolic process
CEBPA	GATA2	lipid metabolic process
CEBPA	MSX2	lipid metabolic process
CEBPA	NR3C1	lipid metabolic process
CEBPA	RBL1	lipid metabolic process
CEBPA	SPI1	lipid metabolic process
CEBPA	SUMO3	lipid metabolic process
CELSR1	PSAP	lipid metabolic process
CFLAR	DAXX	lipid metabolic process
CFTR	SLC4A7	lipid metabolic process
CHUK	MAP3K8	lipid metabolic process
CHUK	TNFRSF1A	lipid metabolic process
CD36	COL1A1	lipid metabolic process
COL1A1	SPARC	lipid metabolic process
COPG	PTGES3	lipid metabolic process
COPS6	PSAP	lipid metabolic process
COPS6	TRIB3	lipid metabolic process
CREB1	THRA	lipid metabolic process
CREBBP	E2F1	lipid metabolic process
CREBBP	KPNA2	lipid metabolic process
CREBBP	MYBL1	lipid metabolic process
CREBBP	SREBF1	lipid metabolic process
CREBBP	TRIP10	lipid metabolic process
CREBBP	ZBTB2	lipid metabolic process
ATF1	CREM	lipid metabolic process
CRK	PLSCR1	lipid metabolic process
CRY1	PLSCR1	lipid metabolic process
CSF1	TNF	lipid metabolic process
CSF1R	PIK3R1	lipid metabolic process
CSF2	SDC2	lipid metabolic process
CSF2RB	GNB2L1	lipid metabolic process
CSF3R	SYK	lipid metabolic process
CSK	IGF1R	lipid metabolic process
ATF1	CSNK2A1	lipid metabolic process
CSNK2A2	HDAC1	lipid metabolic process
CTGF	HSPG2	lipid metabolic process
CTLA4	FYN	lipid metabolic process
CTLA4	PIK3R1	lipid metabolic process
CTNNB1	PIK3R1	lipid metabolic process
CTSD	FN1	lipid metabolic process
CD7	CTSL1	lipid metabolic process
CTTN	SYK	lipid metabolic process
CXCR4	STAT3	lipid metabolic process
ACTG1	CYBB	lipid metabolic process
CYBB	NCF1	lipid metabolic process
DAPK1	MAPK1	lipid metabolic process
DAXX	HDAC1	lipid metabolic process
ATXN1	DAZAP2	lipid metabolic process
DAZAP2	PLSCR1	lipid metabolic process
DBNL	SH3BP2	lipid metabolic process
DDX17	NCOA2	lipid metabolic process
DDX20	SIN3A	lipid metabolic process
CASK	DLG1	lipid metabolic process
DLG2	GRIN2A	lipid metabolic process
DNAJB1	SOD1	lipid metabolic process
DTX2	PLSCR1	lipid metabolic process
DUSP2	MAPK1	lipid metabolic process
DUSP3	FGF7	lipid metabolic process
DUSP4	MAPK14	lipid metabolic process
ACTB	DYNLL1	lipid metabolic process
DYNLL1	MYO5A	lipid metabolic process
E2F1	TP53	lipid metabolic process
ECE1	EDN1	lipid metabolic process
COPS6	EDN1	lipid metabolic process
EDN1	EDNRB	lipid metabolic process
EEF2K	MAPK8	lipid metabolic process
EEF2K	PRKAA1	lipid metabolic process
EGFR	JAK2	lipid metabolic process
EGFR	PIK3R1	lipid metabolic process
EIF2AK2	PPP1CA	lipid metabolic process
ELP2	JAK1	lipid metabolic process
ERAP1	TNFRSF1A	lipid metabolic process
ERBB3	PIK3R1	lipid metabolic process
ERN1	TNFRSF1A	lipid metabolic process
DAXX	ETS1	lipid metabolic process
ETS1	NFKB1	lipid metabolic process
ACTB	EZR	lipid metabolic process
EZR	PIK3R1	lipid metabolic process
EZR	SDC2	lipid metabolic process
FAM103A1	PLSCR1	lipid metabolic process
BAT3	FAM46A	lipid metabolic process
FANCD2	TNFRSF1A	lipid metabolic process
CALM1	FAS	lipid metabolic process
FCER1G	LYN	lipid metabolic process
FCGR1A	SYK	lipid metabolic process
FCGR2A	SYK	lipid metabolic process
FGF2	PF4	lipid metabolic process
FGF7	FGFR1	lipid metabolic process
FGFR1	SHC1	lipid metabolic process
FGR	SYK	lipid metabolic process
FHL1	FHL2	lipid metabolic process
FHL2	FOXO1	lipid metabolic process
COL1A1	FN1	lipid metabolic process
ATF2	FOS	lipid metabolic process
CEBPB	FOXO1	lipid metabolic process
FYN	PIK3R1	lipid metabolic process
G3BP2	NFKB1	lipid metabolic process
GAA	NCF1	lipid metabolic process
GAB2	SYK	lipid metabolic process
GADD45B	MAP3K5	lipid metabolic process
ATXN1	GAPDH	lipid metabolic process
GBA	PSAP	lipid metabolic process
GBP2	PAFAH1B3	lipid metabolic process
ARF1	GGA1	lipid metabolic process
GIT1	SRC	lipid metabolic process
GLRX2	TXNRD1	lipid metabolic process
ACTB	GNA12	lipid metabolic process
GNAI2	PLSCR1	lipid metabolic process
GNB2L1	IGF1R	lipid metabolic process
CSF1R	GRAP2	lipid metabolic process
GRB10	SRC	lipid metabolic process
CSF1R	GRB2	lipid metabolic process
CASK	GRIN2A	lipid metabolic process
BCL3	GSK3B	lipid metabolic process
BRCA1	H2AFY	lipid metabolic process
HBP1	SIN3A	lipid metabolic process
ACTB	HCK	lipid metabolic process
HCK	PIK3R1	lipid metabolic process
HCK	PLCG2	lipid metabolic process
HCLS1	LYN	lipid metabolic process
BCL3	HDAC1	lipid metabolic process
BRMS1L	HDAC2	lipid metabolic process
HDAC3	PPARG	lipid metabolic process
FAM46A	HDLBP	lipid metabolic process
APLP2	HLA-A	lipid metabolic process
HNRNPU	NR3C1	lipid metabolic process
HNRNPU	SYK	lipid metabolic process
HOXB2	SOD1	lipid metabolic process
HRAS	NF1	lipid metabolic process
HRAS	RGL1	lipid metabolic process
DAXX	HSPB1	lipid metabolic process
FGF7	HSPG2	lipid metabolic process
HSPG2	PRELP	lipid metabolic process
HSPG2	VWA1	lipid metabolic process
HTRA2	PAG1	lipid metabolic process
CANX	IFNGR1	lipid metabolic process
GRB10	IGF1R	lipid metabolic process
IGF1R	PIK3R1	lipid metabolic process
IKBKG	TNFRSF1A	lipid metabolic process
HDAC2	IKZF1	lipid metabolic process
IKZF4	SIN3A	lipid metabolic process
IL2RA	IL2RB	lipid metabolic process
FYN	IL2RB	lipid metabolic process
IL2RB	PIK3R1	lipid metabolic process
IL2RB	SYK	lipid metabolic process
IL6ST	LIFR	lipid metabolic process
FYN	IL7R	lipid metabolic process
IL7R	PIK3R1	lipid metabolic process
GSK3B	ILK	lipid metabolic process
IRAK1	JUN	lipid metabolic process
IRF1	NFKB1	lipid metabolic process
IGF1R	IRS2	lipid metabolic process
IRS2	PIK3CD	lipid metabolic process
IRS2	PIK3R1	lipid metabolic process
BIN1	ITGA6	lipid metabolic process
CD36	ITGA6	lipid metabolic process
CALR	ITGAV	lipid metabolic process
ITGAX	ITGB2	lipid metabolic process
CANX	ITGB1	lipid metabolic process
CD36	ITGB1	lipid metabolic process
ILK	ITGB2	lipid metabolic process
ITGB2	SYK	lipid metabolic process
CD36	ITGB3	lipid metabolic process
CD28	ITK	lipid metabolic process
CXCR4	JAK1	lipid metabolic process
JAK1	PIK3R1	lipid metabolic process
JAK1	SYK	lipid metabolic process
JAK1	TNFRSF1A	lipid metabolic process
CXCR4	JAK2	lipid metabolic process
JAK3	STAT5A	lipid metabolic process
JUN	MAPK8	lipid metabolic process
HDAC1	KAT5	lipid metabolic process
KIAA1949	PPP1CA	lipid metabolic process
KIF13A	PPP1CA	lipid metabolic process
KIF5C	NCOA2	lipid metabolic process
KLF5	NFKB1	lipid metabolic process
LASP1	PLSCR1	lipid metabolic process
JAK3	LCK	lipid metabolic process
LIFR	PLCG1	lipid metabolic process
ABCA1	LIN7A	lipid metabolic process
LRP1	THBS1	lipid metabolic process
DLG2	LRP2	lipid metabolic process
LRP2	LRP2BP	lipid metabolic process
LRP2	MDK	lipid metabolic process
LTB	TNFRSF1A	lipid metabolic process
ACTB	LYN	lipid metabolic process
CD36	LYN	lipid metabolic process
CSF1R	LYN	lipid metabolic process
MAGEA12	STAT5A	lipid metabolic process
CDKN1A	MAP3K5	lipid metabolic process
MAP3K8	NFKB1	lipid metabolic process
CEBPB	MAPK1	lipid metabolic process
MAPK1	PPARG	lipid metabolic process
MAPK1	PPP1CA	lipid metabolic process
MAPK1	RXRA	lipid metabolic process
MAPK1	TNFRSF1A	lipid metabolic process
DUSP2	MAPK14	lipid metabolic process
EEF2K	MAPK14	lipid metabolic process
MAPK14	MAX	lipid metabolic process
MAPK3	PPP1CA	lipid metabolic process
MAPK7	RXRA	lipid metabolic process
MAPK8	MYC	lipid metabolic process
HSPB1	MAPKAPK2	lipid metabolic process
JAK2	MDK	lipid metabolic process
MECR	RXRA	lipid metabolic process
MED15	PLSCR1	lipid metabolic process
MED24	RXRA	lipid metabolic process
MED25	RXRA	lipid metabolic process
MGAM	NCF1	lipid metabolic process
MLH1	MYC	lipid metabolic process
MOAP1	TNFRSF1A	lipid metabolic process
MS4A2	SYK	lipid metabolic process
MSN	NCF1	lipid metabolic process
MAX	MXD1	lipid metabolic process
MAX	MXI1	lipid metabolic process
CEBPA	MYC	lipid metabolic process
CYBB	NCF2	lipid metabolic process
NCF1	NCF2	lipid metabolic process
NCF1	NCF4	lipid metabolic process
CCNT1	NCOA2	lipid metabolic process
JUN	NCOA2	lipid metabolic process
NCOA2	RORA	lipid metabolic process
NCOA2	VDR	lipid metabolic process
NCOA4	PPARG	lipid metabolic process
NCOA4	RXRA	lipid metabolic process
NCOR2	NFKBIA	lipid metabolic process
NF1	SDC2	lipid metabolic process
NFAM1	SYK	lipid metabolic process
CFLAR	NFKB1	lipid metabolic process
FOS	NFKB1	lipid metabolic process
IL2RA	NFKB1	lipid metabolic process
NFKB1	NFKBIZ	lipid metabolic process
NFKB1	RSF1	lipid metabolic process
NFKB1	STAT3	lipid metabolic process
NFKB1	TNFSF11	lipid metabolic process
NFKB1	TXN	lipid metabolic process
NFKB1	UBE2D3	lipid metabolic process
NFKB1	NFKB2	lipid metabolic process
NFKB2	RELB	lipid metabolic process
NFKB2	SIN3A	lipid metabolic process
NFKB1	NFKBIA	lipid metabolic process
NFKB1	NKRF	lipid metabolic process
NR1H2	RXRA	lipid metabolic process
NR1H2	VDR	lipid metabolic process
ACTN2	NR1I2	lipid metabolic process
ETS1	NR3C1	lipid metabolic process
MAPK8	NR3C1	lipid metabolic process
NFKB1	NR3C1	lipid metabolic process
NR3C1	NR3C2	lipid metabolic process
NR3C1	STAT3	lipid metabolic process
NR3C1	STAT5A	lipid metabolic process
NR3C1	STAT5B	lipid metabolic process
NR3C1	SUMO4	lipid metabolic process
NR3C1	TGFB1I1	lipid metabolic process
NR3C1	TXN	lipid metabolic process
NR4A2	RXRA	lipid metabolic process
NRBF2	RXRA	lipid metabolic process
NTN4	PLSCR1	lipid metabolic process
ACIN1	PAFAH1B2	lipid metabolic process
PAFAH1B3	SUMO4	lipid metabolic process
PAFAH1B3	TP53	lipid metabolic process
CSK	PAG1	lipid metabolic process
PAG1	SYK	lipid metabolic process
MAPK1	PAK1	lipid metabolic process
PARK2	RAC1	lipid metabolic process
PDGFA	SPARC	lipid metabolic process
PDGFC	PDGFRA	lipid metabolic process
ITGAV	PDGFRA	lipid metabolic process
CFTR	PDZD3	lipid metabolic process
PF4	SDC2	lipid metabolic process
FHL2	PFKM	lipid metabolic process
PGLS	PLSCR1	lipid metabolic process
MAPKAPK2	PHC2	lipid metabolic process
PHLDA1	PLSCR1	lipid metabolic process
PIK3AP1	SYK	lipid metabolic process
IRS2	PIK3CA	lipid metabolic process
PIK3CA	PIK3R1	lipid metabolic process
PIK3CB	PIK3R1	lipid metabolic process
PIK3CD	PIK3R1	lipid metabolic process
PIK3R2	SOCS1	lipid metabolic process
PIK3R2	SYK	lipid metabolic process
BTK	PIP4K2B	lipid metabolic process
ARF6	PIP5K1A	lipid metabolic process
PIP5K1A	PIP5KL1	lipid metabolic process
CALR	PLAT	lipid metabolic process
LRP1	PLAT	lipid metabolic process
LRP1	PLAUR	lipid metabolic process
CD28	PLCG1	lipid metabolic process
GIT1	PLCG1	lipid metabolic process
GNB2L1	PLCG1	lipid metabolic process
HCK	PLCG1	lipid metabolic process
ITK	PLCG1	lipid metabolic process
LYN	PLCG1	lipid metabolic process
PLCG1	SYK	lipid metabolic process
PLCG1	VAV3	lipid metabolic process
BTK	PLCG2	lipid metabolic process
FCER1G	PLCG2	lipid metabolic process
GAB2	PLCG2	lipid metabolic process
LYN	PLCG2	lipid metabolic process
PLCG2	SYK	lipid metabolic process
PEA15	PLD1	lipid metabolic process
PLD1	RAC1	lipid metabolic process
ACTB	PLD2	lipid metabolic process
CSK	PLD2	lipid metabolic process
GAPDH	PLD2	lipid metabolic process
PEA15	PLD2	lipid metabolic process
PLD2	PRKCD	lipid metabolic process
PLD2	RPTOR	lipid metabolic process
GADD45B	PPARA	lipid metabolic process
PPARD	RXRA	lipid metabolic process
PIK3R1	PPM1A	lipid metabolic process
BRCA1	PPP1CA	lipid metabolic process
PPP1CA	PPP1R8	lipid metabolic process
PPP1CA	SPRED1	lipid metabolic process
PPP1CA	VDR	lipid metabolic process
PPP1CA	PPP1R11	lipid metabolic process
CSNK2A2	PPP1R8	lipid metabolic process
PPP1CA	PPP1R9B	lipid metabolic process
GNA12	PPP2R1A	lipid metabolic process
PPP2R1A	PPP4C	lipid metabolic process
PPP4C	REL	lipid metabolic process
NCF2	PRDX6	lipid metabolic process
PRDX6	SUMO4	lipid metabolic process
PRKCB	SDC2	lipid metabolic process
ACTB	PRKCD	lipid metabolic process
NCF1	PRKCD	lipid metabolic process
PLSCR1	PRKCD	lipid metabolic process
PPP1CA	PRKCD	lipid metabolic process
CHUK	PRKCI	lipid metabolic process
PRKD1	SYK	lipid metabolic process
APLP2	PRNP	lipid metabolic process
BRCA1	PSAP	lipid metabolic process
CTSD	PSAP	lipid metabolic process
PSMC5	RXRA	lipid metabolic process
PSMD2	TNFRSF1A	lipid metabolic process
PIK3R1	PTK2	lipid metabolic process
PTK2	SYK	lipid metabolic process
PTK2	TNFRSF1A	lipid metabolic process
IL6ST	PTPN11	lipid metabolic process
PIK3R1	PTPN11	lipid metabolic process
JAK3	PTPN2	lipid metabolic process
PTPN6	SYK	lipid metabolic process
PTPN6	TNFRSF1A	lipid metabolic process
NCF1	RAC1	lipid metabolic process
RAC1	SYNJ2	lipid metabolic process
ABL1	RASA1	lipid metabolic process
CSF1R	RASA1	lipid metabolic process
PIK3R1	RB1	lipid metabolic process
BRMS1L	RBBP7	lipid metabolic process
MAP3K8	REL	lipid metabolic process
NFKB1	REL	lipid metabolic process
NFKB1	RELB	lipid metabolic process
RELB	SMARCC1	lipid metabolic process
FHL2	REV1	lipid metabolic process
RIPK3	TNFRSF1A	lipid metabolic process
RGL1	RIT1	lipid metabolic process
RNF19A	SOD1	lipid metabolic process
RPS6KA1	SYK	lipid metabolic process
PIK3CA	RPS6KB1	lipid metabolic process
EIF4EBP1	RPTOR	lipid metabolic process
CTSL1	RXRA	lipid metabolic process
PPARG	RXRA	lipid metabolic process
FN1	SDC2	lipid metabolic process
CSK	SDC3	lipid metabolic process
SDC3	TUBB	lipid metabolic process
SDC2	SDCBP	lipid metabolic process
LRP1	SERPINE1	lipid metabolic process
PLSCR1	SF1	lipid metabolic process
SH3BP2	SH3KBP1	lipid metabolic process
SH3BP2	SYK	lipid metabolic process
ADAM9	SH3GLB1	lipid metabolic process
BIN1	SH3GLB1	lipid metabolic process
HTT	SH3GLB1	lipid metabolic process
HCK	SH3KBP1	lipid metabolic process
PIK3R1	SHB	lipid metabolic process
BCL3	SHC1	lipid metabolic process
CSF1R	SHC1	lipid metabolic process
PLSCR1	SHC1	lipid metabolic process
SHC1	SYK	lipid metabolic process
IKZF1	SIN3A	lipid metabolic process
MXD1	SIN3A	lipid metabolic process
MXI1	SIN3A	lipid metabolic process
NFKB1	SIN3A	lipid metabolic process
RBBP7	SIN3A	lipid metabolic process
REL	SIN3A	lipid metabolic process
RELB	SIN3A	lipid metabolic process
ABCA1	SLC25A34	lipid metabolic process
SLC4A1	SYK	lipid metabolic process
SLC4A7	YWHAB	lipid metabolic process
NR3C1	SMARCC1	lipid metabolic process
PRKCI	SMG1	lipid metabolic process
PDGFRA	SNX2	lipid metabolic process
CSF1R	SOCS1	lipid metabolic process
CXCR4	SOCS1	lipid metabolic process
PIK3R1	SOCS1	lipid metabolic process
CSF1R	SOCS3	lipid metabolic process
PIK3R2	SOCS6	lipid metabolic process
BCL2	SOD1	lipid metabolic process
CSF1R	SOS1	lipid metabolic process
PLAT	SPARC	lipid metabolic process
SDC2	SPARC	lipid metabolic process
CD36	SRC	lipid metabolic process
RXRA	SRC	lipid metabolic process
SRC	STAT3	lipid metabolic process
SRC	SYK	lipid metabolic process
RXRA	SRF	lipid metabolic process
CHUK	STAP2	lipid metabolic process
BRCA1	STAT1	lipid metabolic process
IFNGR1	STAT1	lipid metabolic process
STAT1	SYK	lipid metabolic process
STAT1	TNFRSF1A	lipid metabolic process
IRAK1	STAT3	lipid metabolic process
STAT3	SYK	lipid metabolic process
BMX	STAT5A	lipid metabolic process
CCR5	STAT5A	lipid metabolic process
CD247	STAT5A	lipid metabolic process
CTLA4	STAT5A	lipid metabolic process
IL2RB	STAT5A	lipid metabolic process
IL7R	STAT5A	lipid metabolic process
JAK1	STAT5A	lipid metabolic process
LCK	STAT5A	lipid metabolic process
PTPN2	STAT5A	lipid metabolic process
STAP2	STAT5A	lipid metabolic process
STAT3	STAT5A	lipid metabolic process
STAT5A	STAT5B	lipid metabolic process
STAT5A	SYK	lipid metabolic process
STAT5A	TSLP	lipid metabolic process
CD247	STAT5B	lipid metabolic process
CTLA4	STAT5B	lipid metabolic process
CXCR4	STAT5B	lipid metabolic process
ELP2	STAT5B	lipid metabolic process
ETS1	STAT5B	lipid metabolic process
IL2RA	STAT5B	lipid metabolic process
IL2RB	STAT5B	lipid metabolic process
IL7R	STAT5B	lipid metabolic process
STAT3	STAT5B	lipid metabolic process
PPP1CA	STAU1	lipid metabolic process
CALR	SUMO4	lipid metabolic process
BTK	SYK	lipid metabolic process
CSF2RB	SYK	lipid metabolic process
DBNL	SYK	lipid metabolic process
DUSP3	SYK	lipid metabolic process
FCER1G	SYK	lipid metabolic process
GRB2	SYK	lipid metabolic process
HCLS1	SYK	lipid metabolic process
LYN	SYK	lipid metabolic process
RASA1	SYK	lipid metabolic process
BIN1	SYNJ1	lipid metabolic process
GRB2	SYNJ1	lipid metabolic process
GRB2	SYNJ2	lipid metabolic process
PIK3R1	TGFBR2	lipid metabolic process
CALR	THBS1	lipid metabolic process
CD36	THBS1	lipid metabolic process
SRC	THRA	lipid metabolic process
SYK	TLR4	lipid metabolic process
TNF	TNFRSF1A	lipid metabolic process
FHL2	TNFRSF11A	lipid metabolic process
DAPK1	TNFRSF1A	lipid metabolic process
GRB2	TNFRSF1A	lipid metabolic process
SYK	TNFRSF1A	lipid metabolic process
TNFRSF1A	UBE2I	lipid metabolic process
MAPK1	TNFSF11	lipid metabolic process
MAPK8	TP53	lipid metabolic process
TNFRSF1A	TRAF2	lipid metabolic process
PLSCR1	TRAF4	lipid metabolic process
TNFRSF1A	TRAP1	lipid metabolic process
PIK3R1	TRAT1	lipid metabolic process
RXRA	TRIM24	lipid metabolic process
RXRA	TRIP4	lipid metabolic process
TNFRSF1A	TRPC4AP	lipid metabolic process
STAT3	TSLP	lipid metabolic process
CD46	TSPAN4	lipid metabolic process
FHL2	TTN	lipid metabolic process
SYK	TUBA4A	lipid metabolic process
BRCA1	TUBB	lipid metabolic process
HTT	TUBB	lipid metabolic process
BRCA1	TUBG1	lipid metabolic process
TXNIP	ZBTB16	lipid metabolic process
TXNIP	TXNRD1	lipid metabolic process
PIK3R1	TYK2	lipid metabolic process
SYK	TYROBP	lipid metabolic process
ETS1	UBE2I	lipid metabolic process
PLSCR1	VASP	lipid metabolic process
EGFR	VAV3	lipid metabolic process
BRCA1	VCP	lipid metabolic process
ACVR1	VDR	lipid metabolic process
RXRA	VDR	lipid metabolic process
CD36	YES1	lipid metabolic process
CSF1R	YES1	lipid metabolic process
PLSCR1	YIPF3	lipid metabolic process
CSNK2A1	YWHAB	lipid metabolic process
AKT1S1	YWHAG	lipid metabolic process
GATA2	ZBTB16	lipid metabolic process
RXRA	ZBTB16	lipid metabolic process
CD74	MIF	lipid metabolic process
MIF	TP53	lipid metabolic process
CALM1	PIK3C3	lipid metabolic process
APCS	C1QA	complement activation, classical pathway
C1QA	CD93	complement activation, classical pathway
C3	C3AR1	complement activation, classical pathway
CD46	SRC	complement activation, classical pathway
C3	CFP	complement activation, classical pathway
C3	GPR77	complement activation, classical pathway
C3	ITGAX	complement activation, classical pathway
C3	LRP1	complement activation, classical pathway
LRP1	SRC	complement activation, classical pathway
CD46	YES1	complement activation, classical pathway
PLAT	SERPING1	complement activation, classical pathway
MAP2K1	MAPK1	microtubule-based movement
MAP2K1	TRIB1	microtubule-based movement
BLOC1S2	SNAPIN	microtubule-based movement
LRP12	SNAPIN	microtubule-based movement
BLOC1S2	PLDN	microtubule-based movement
ARF3	KIF23	microtubule-based movement
CDC42	PAK4	microtubule-based movement
DLG2	MAPK12	microtubule-based movement
DYNLL1	MAP1B	microtubule-based movement
GAN	MAP1B	microtubule-based movement
KIF1B	YWHAG	microtubule-based movement
KIF23	YWHAB	microtubule-based movement
KIF5C	YWHAG	microtubule-based movement
DLG2	MAP1A	microtubule-based movement
MAP1A	MAP1B	microtubule-based movement
MAPK12	MAPT	microtubule-based movement
DYNLL1	MYO5A	microtubule-based movement
KIF5C	NCOA2	microtubule-based movement
MYO5A	NEFL	microtubule-based movement
CDC42	OPHN1	microtubule-based movement
PAK4	YWHAG	microtubule-based movement
YWHAB	YWHAG	microtubule-based movement
NEFL	YWHAG	microtubule-based movement
COL9A2	HAP1	microtubule-based movement
GIT1	HAP1	microtubule-based movement
HAP1	RPS10	microtubule-based movement
ABL1	BIN1	negative regulation of cell adhesion
ABL1	RASA1	negative regulation of cell adhesion
ACTB	EZR	negative regulation of cell adhesion
ACTB	PRKCD	negative regulation of cell adhesion
ACTN1	SRC	negative regulation of cell adhesion
ADAM9	ITGA6	negative regulation of cell adhesion
AKT1	GSK3A	negative regulation of cell adhesion
ANK3	PIK3R1	negative regulation of cell adhesion
ANXA2	SRC	negative regulation of cell adhesion
ARHGAP26	PTK2	negative regulation of cell adhesion
BIN1	PLD2	negative regulation of cell adhesion
C7orf16	PRKG1	negative regulation of cell adhesion
CBL	GRB2	negative regulation of cell adhesion
CBLB	EGFR	negative regulation of cell adhesion
CCR5	CXCR4	negative regulation of cell adhesion
CD2	CD247	negative regulation of cell adhesion
CD2	LGALS1	negative regulation of cell adhesion
CD247	CSK	negative regulation of cell adhesion
CD247	PTPRC	negative regulation of cell adhesion
CD247	CD28	negative regulation of cell adhesion
CD28	PTPRC	negative regulation of cell adhesion
CD36	SRC	negative regulation of cell adhesion
CD40	PIK3R1	negative regulation of cell adhesion
CD7	LGALS1	negative regulation of cell adhesion
CD7	PIK3R1	negative regulation of cell adhesion
CD8A	LGALS1	negative regulation of cell adhesion
CD8A	PTPRC	negative regulation of cell adhesion
CIB1	PTK2	negative regulation of cell adhesion
CBL	CSF1R	negative regulation of cell adhesion
CSF2RB	JAK2	negative regulation of cell adhesion
CSK	PTK2	negative regulation of cell adhesion
CSK	RASA1	negative regulation of cell adhesion
CSK	SRC	negative regulation of cell adhesion
CSNK2A1	PTPRC	negative regulation of cell adhesion
CTLA4	FYN	negative regulation of cell adhesion
CTNNB1	EGFR	negative regulation of cell adhesion
CTNND1	SRC	negative regulation of cell adhesion
CXCR4	PTPN11	negative regulation of cell adhesion
CXCR4	PTPRC	negative regulation of cell adhesion
CSK	DAB2	negative regulation of cell adhesion
DAB2	SRC	negative regulation of cell adhesion
DOK1	RASA1	negative regulation of cell adhesion
DOK2	RASA1	negative regulation of cell adhesion
EGFR	GRB2	negative regulation of cell adhesion
EP300	PRKCD	negative regulation of cell adhesion
ERBB3	FLNA	negative regulation of cell adhesion
ERBB3	PIK3R1	negative regulation of cell adhesion
ESRRA	PRKCD	negative regulation of cell adhesion
EZR	PIK3R1	negative regulation of cell adhesion
EZR	PTPRC	negative regulation of cell adhesion
FCGR3A	PTPRC	negative regulation of cell adhesion
FHIT	SRC	negative regulation of cell adhesion
FYN	PIK3R1	negative regulation of cell adhesion
GRB2	PTPN6	negative regulation of cell adhesion
GRB2	RASA1	negative regulation of cell adhesion
GSK3A	PRKCD	negative regulation of cell adhesion
ABL1	HCK	negative regulation of cell adhesion
HRAS	LGALS1	negative regulation of cell adhesion
HTT	RASA1	negative regulation of cell adhesion
IFNGR1	JAK2	negative regulation of cell adhesion
CSK	IGF1R	negative regulation of cell adhesion
FYN	IL2RB	negative regulation of cell adhesion
FYN	IL7R	negative regulation of cell adhesion
INSR	PRKCD	negative regulation of cell adhesion
INSR	RASA1	negative regulation of cell adhesion
GRB2	IRS2	negative regulation of cell adhesion
BIN1	ITGA6	negative regulation of cell adhesion
ITGAV	ITGB3	negative regulation of cell adhesion
ITGB1	LGALS1	negative regulation of cell adhesion
ITGB2	PRKCD	negative regulation of cell adhesion
AKT1	ITGB3	negative regulation of cell adhesion
FYN	ITPR1	negative regulation of cell adhesion
CXCR4	JAK1	negative regulation of cell adhesion
JAK1	PTPRC	negative regulation of cell adhesion
JAK2	PTPN12	negative regulation of cell adhesion
JAK2	STAM2	negative regulation of cell adhesion
JAK2	STAT1	negative regulation of cell adhesion
ACTB	LYN	negative regulation of cell adhesion
LYN	RASA1	negative regulation of cell adhesion
MAP2K1	MAPK1	negative regulation of cell adhesion
EGFR	MAPK1	negative regulation of cell adhesion
MAPK1	PRKCD	negative regulation of cell adhesion
ITPR1	MRVI1	negative regulation of cell adhesion
LGALS1	MUC16	negative regulation of cell adhesion
ACTB	NCF1	negative regulation of cell adhesion
NCF1	PRKCD	negative regulation of cell adhesion
NCF1	NCF4	negative regulation of cell adhesion
CBLB	NCK2	negative regulation of cell adhesion
NUMB	PRKCD	negative regulation of cell adhesion
PAK1	PRKCD	negative regulation of cell adhesion
PDE6D	RASA1	negative regulation of cell adhesion
IRS2	PIK3CA	negative regulation of cell adhesion
PIK3CB	PIK3R1	negative regulation of cell adhesion
IRS2	PIK3CD	negative regulation of cell adhesion
CBLB	PIK3R1	negative regulation of cell adhesion
CD28	PIK3R1	negative regulation of cell adhesion
CSF1R	PIK3R1	negative regulation of cell adhesion
CTLA4	PIK3R1	negative regulation of cell adhesion
CTNNB1	PIK3R1	negative regulation of cell adhesion
EGFR	PIK3R1	negative regulation of cell adhesion
HCK	PIK3R1	negative regulation of cell adhesion
IGF1R	PIK3R1	negative regulation of cell adhesion
IL2RB	PIK3R1	negative regulation of cell adhesion
IL7R	PIK3R1	negative regulation of cell adhesion
IRS2	PIK3R1	negative regulation of cell adhesion
JAK1	PIK3R1	negative regulation of cell adhesion
PIK3CA	PIK3R1	negative regulation of cell adhesion
PIK3CD	PIK3R1	negative regulation of cell adhesion
PIK3R1	PPM1A	negative regulation of cell adhesion
PIK3R1	PTK2	negative regulation of cell adhesion
PIK3R1	RB1	negative regulation of cell adhesion
PIK3R1	SHB	negative regulation of cell adhesion
PIK3R1	SOCS1	negative regulation of cell adhesion
PIK3R1	TGFBR2	negative regulation of cell adhesion
PIK3R1	TRAT1	negative regulation of cell adhesion
PIK3R1	TYK2	negative regulation of cell adhesion
ACTN1	PLD2	negative regulation of cell adhesion
PLD2	PRKCD	negative regulation of cell adhesion
ABL1	PLSCR1	negative regulation of cell adhesion
AKT1	PPM1A	negative regulation of cell adhesion
PPP1CA	PRKCD	negative regulation of cell adhesion
ADAM9	PRKCD	negative regulation of cell adhesion
DAB2	PRKCD	negative regulation of cell adhesion
LYN	PRKCD	negative regulation of cell adhesion
NCF4	PRKCD	negative regulation of cell adhesion
PLSCR1	PRKCD	negative regulation of cell adhesion
PRKCD	SRC	negative regulation of cell adhesion
PRKCD	STAT1	negative regulation of cell adhesion
MRVI1	PRKG1	negative regulation of cell adhesion
CCR5	PTK2	negative regulation of cell adhesion
EZR	PTK2	negative regulation of cell adhesion
ITGAV	PTK2	negative regulation of cell adhesion
ITGB3	PTK2	negative regulation of cell adhesion
LYN	PTK2	negative regulation of cell adhesion
NCK2	PTK2	negative regulation of cell adhesion
PTK2	SOCS2	negative regulation of cell adhesion
PTK2	SYK	negative regulation of cell adhesion
PTK2	TGFB1I1	negative regulation of cell adhesion
PTK2	TNFRSF1A	negative regulation of cell adhesion
PTK2	TNS1	negative regulation of cell adhesion
PIK3R1	PTPN11	negative regulation of cell adhesion
GRB2	PTPN12	negative regulation of cell adhesion
ACTN1	PTPN6	negative regulation of cell adhesion
PRKCD	PTPN6	negative regulation of cell adhesion
LGALS1	PTPRC	negative regulation of cell adhesion
PXN	RASA1	negative regulation of cell adhesion
PRKCD	RAC1	negative regulation of cell adhesion
RAP1A	RASA1	negative regulation of cell adhesion
CSF1R	RASA1	negative regulation of cell adhesion
HCK	RASA1	negative regulation of cell adhesion
PRKCD	RASGRP3	negative regulation of cell adhesion
RXRA	SRC	negative regulation of cell adhesion
PRKCD	SDC4	negative regulation of cell adhesion
GRB2	SHB	negative regulation of cell adhesion
PRKCD	SHC1	negative regulation of cell adhesion
RASA1	SHC1	negative regulation of cell adhesion
CXCR4	SOCS1	negative regulation of cell adhesion
IGF1R	SOCS2	negative regulation of cell adhesion
SRC	STAT6	negative regulation of cell adhesion
RASA1	STAU1	negative regulation of cell adhesion
CSF2RB	SYK	negative regulation of cell adhesion
RASA1	SYK	negative regulation of cell adhesion
SRC	SYK	negative regulation of cell adhesion
CTNNB1	TGFBR2	negative regulation of cell adhesion
SRC	TNFRSF11A	negative regulation of cell adhesion
GRB2	TNFRSF1A	negative regulation of cell adhesion
FYN	TRAT1	negative regulation of cell adhesion
MAP2K1	TRIB1	negative regulation of cell adhesion
RASA1	WWP2	negative regulation of cell adhesion
PRKCD	YWHAG	negative regulation of cell adhesion
PRKCD	YWHAZ	negative regulation of cell adhesion
A2M	LRP1	negative regulation of cell adhesion
A2M	TGFBI	negative regulation of cell adhesion
CALR	THBS1	negative regulation of cell adhesion
CD36	COL1A1	negative regulation of cell adhesion
CD36	THBS1	negative regulation of cell adhesion
CD93	COL1A1	negative regulation of cell adhesion
COL1A1	FN1	negative regulation of cell adhesion
COL1A1	HTRA1	negative regulation of cell adhesion
COL1A1	MMP9	negative regulation of cell adhesion
COL1A1	TGFBI	negative regulation of cell adhesion
COL1A1	THBS1	negative regulation of cell adhesion
COL4A2	TGFBI	negative regulation of cell adhesion
CORO1A	THBS1	negative regulation of cell adhesion
FN1	TGFBI	negative regulation of cell adhesion
FN1	THBS1	negative regulation of cell adhesion
IGFBP5	THBS1	negative regulation of cell adhesion
ITGB3	THBS1	negative regulation of cell adhesion
CALR	LRP1	negative regulation of cell adhesion
LRP1	THBS1	negative regulation of cell adhesion
MMP9	THBS1	negative regulation of cell adhesion
SCARB2	THBS1	negative regulation of cell adhesion
COL1A1	SPARC	negative regulation of cell adhesion
SPARC	THBS1	negative regulation of cell adhesion
TFPI	THBS1	negative regulation of cell adhesion
THBS1	TNFRSF11B	negative regulation of cell adhesion
ACVR1	ENG	transmembrane receptor protein serine/threonine kinase signaling pathway
ACVR1	INHBA	transmembrane receptor protein serine/threonine kinase signaling pathway
ACVR1	VDR	transmembrane receptor protein serine/threonine kinase signaling pathway
ACVR2B	INHBA	transmembrane receptor protein serine/threonine kinase signaling pathway
ADAM9	ITGAV	transmembrane receptor protein serine/threonine kinase signaling pathway
ADAM9	MAD2L2	transmembrane receptor protein serine/threonine kinase signaling pathway
ADAM9	SH3GLB1	transmembrane receptor protein serine/threonine kinase signaling pathway
ADAM9	SNX9	transmembrane receptor protein serine/threonine kinase signaling pathway
AKT1	ITGB3	transmembrane receptor protein serine/threonine kinase signaling pathway
AKT3	PDPK1	transmembrane receptor protein serine/threonine kinase signaling pathway
AP1B1	ARF6	transmembrane receptor protein serine/threonine kinase signaling pathway
AP1B1	ARRB2	transmembrane receptor protein serine/threonine kinase signaling pathway
AP2M1	ARRB2	transmembrane receptor protein serine/threonine kinase signaling pathway
APEX1	TP53	transmembrane receptor protein serine/threonine kinase signaling pathway
AR	ATF2	transmembrane receptor protein serine/threonine kinase signaling pathway
ARF6	ARRB1	transmembrane receptor protein serine/threonine kinase signaling pathway
ARF6	ARRB2	transmembrane receptor protein serine/threonine kinase signaling pathway
ARHGEF6	ARHGEF7	transmembrane receptor protein serine/threonine kinase signaling pathway
ARHGEF7	TGFBR2	transmembrane receptor protein serine/threonine kinase signaling pathway
ARL5B	SMAD4	transmembrane receptor protein serine/threonine kinase signaling pathway
ARRB1	CSK	transmembrane receptor protein serine/threonine kinase signaling pathway
ARRB2	C5AR1	transmembrane receptor protein serine/threonine kinase signaling pathway
ATF2	SMAD4	transmembrane receptor protein serine/threonine kinase signaling pathway
ATF7	FOS	transmembrane receptor protein serine/threonine kinase signaling pathway
AKT1	ATXN1	transmembrane receptor protein serine/threonine kinase signaling pathway
BACE1	RANBP9	transmembrane receptor protein serine/threonine kinase signaling pathway
BATF	JUN	transmembrane receptor protein serine/threonine kinase signaling pathway
BATF	JUNB	transmembrane receptor protein serine/threonine kinase signaling pathway
BCL2	CDK2	transmembrane receptor protein serine/threonine kinase signaling pathway
BCL2L2	PPP1CA	transmembrane receptor protein serine/threonine kinase signaling pathway
BCL6	JUNB	transmembrane receptor protein serine/threonine kinase signaling pathway
BMP4	BMP8B	transmembrane receptor protein serine/threonine kinase signaling pathway
BMP4	HTRA1	transmembrane receptor protein serine/threonine kinase signaling pathway
BMP4	SOSTDC1	transmembrane receptor protein serine/threonine kinase signaling pathway
BMP4	STAP2	transmembrane receptor protein serine/threonine kinase signaling pathway
BMP4	ZFYVE9	transmembrane receptor protein serine/threonine kinase signaling pathway
BMP4	BMPER	transmembrane receptor protein serine/threonine kinase signaling pathway
BMPR1B	FANCL	transmembrane receptor protein serine/threonine kinase signaling pathway
AKT1	BRCA1	transmembrane receptor protein serine/threonine kinase signaling pathway
BTBD2	TP53	transmembrane receptor protein serine/threonine kinase signaling pathway
BTK	GTF2I	transmembrane receptor protein serine/threonine kinase signaling pathway
ARRB1	C5AR1	transmembrane receptor protein serine/threonine kinase signaling pathway
CAST	HTRA1	transmembrane receptor protein serine/threonine kinase signaling pathway
CAV1	CSK	transmembrane receptor protein serine/threonine kinase signaling pathway
CCDC106	TP53	transmembrane receptor protein serine/threonine kinase signaling pathway
CCL2	CCR1	transmembrane receptor protein serine/threonine kinase signaling pathway
CCNA2	TAF1	transmembrane receptor protein serine/threonine kinase signaling pathway
CCNG1	TP53	transmembrane receptor protein serine/threonine kinase signaling pathway
CCNT1	HEXIM1	transmembrane receptor protein serine/threonine kinase signaling pathway
CCNT1	MYC	transmembrane receptor protein serine/threonine kinase signaling pathway
CCNT1	NCOA2	transmembrane receptor protein serine/threonine kinase signaling pathway
CCNT1	NUFIP1	transmembrane receptor protein serine/threonine kinase signaling pathway
CCR1	STAT1	transmembrane receptor protein serine/threonine kinase signaling pathway
CCL2	CCR2	transmembrane receptor protein serine/threonine kinase signaling pathway
CCL2	CCR5	transmembrane receptor protein serine/threonine kinase signaling pathway
CCL2	CCRL1	transmembrane receptor protein serine/threonine kinase signaling pathway
CD40LG	TP53	transmembrane receptor protein serine/threonine kinase signaling pathway
CDC14A	TP53	transmembrane receptor protein serine/threonine kinase signaling pathway
CDK1	MYC	transmembrane receptor protein serine/threonine kinase signaling pathway
CCNA2	CDK2	transmembrane receptor protein serine/threonine kinase signaling pathway
ATF2	CEBPA	transmembrane receptor protein serine/threonine kinase signaling pathway
CEBPA	MSX2	transmembrane receptor protein serine/threonine kinase signaling pathway
CEBPA	RBL1	transmembrane receptor protein serine/threonine kinase signaling pathway
CEBPA	CEBPB	transmembrane receptor protein serine/threonine kinase signaling pathway
CHUK	NFKBIA	transmembrane receptor protein serine/threonine kinase signaling pathway
COL1A1	FN1	transmembrane receptor protein serine/threonine kinase signaling pathway
CPNE2	SKIL	transmembrane receptor protein serine/threonine kinase signaling pathway
CRB3	PARD6A	transmembrane receptor protein serine/threonine kinase signaling pathway
CREBBP	E2F1	transmembrane receptor protein serine/threonine kinase signaling pathway
CSK	DAB2	transmembrane receptor protein serine/threonine kinase signaling pathway
ATF2	CSNK2A1	transmembrane receptor protein serine/threonine kinase signaling pathway
DAB2	PRKCB	transmembrane receptor protein serine/threonine kinase signaling pathway
CCL2	DARC	transmembrane receptor protein serine/threonine kinase signaling pathway
CREBBP	DAXX	transmembrane receptor protein serine/threonine kinase signaling pathway
DDX21	JUN	transmembrane receptor protein serine/threonine kinase signaling pathway
DPH1	HSPA5	transmembrane receptor protein serine/threonine kinase signaling pathway
DUSP3	MAPK1	transmembrane receptor protein serine/threonine kinase signaling pathway
DYNLL1	PAK1	transmembrane receptor protein serine/threonine kinase signaling pathway
E2F1	TP53	transmembrane receptor protein serine/threonine kinase signaling pathway
CSNK2A1	EEF1D	transmembrane receptor protein serine/threonine kinase signaling pathway
CCDC106	EEF1G	transmembrane receptor protein serine/threonine kinase signaling pathway
EEF2	TP53	transmembrane receptor protein serine/threonine kinase signaling pathway
EGR1	JUN	transmembrane receptor protein serine/threonine kinase signaling pathway
EID2	EID2B	transmembrane receptor protein serine/threonine kinase signaling pathway
EID2	SMAD4	transmembrane receptor protein serine/threonine kinase signaling pathway
EEF1G	EID2B	transmembrane receptor protein serine/threonine kinase signaling pathway
EIF2AK2	PPP1CA	transmembrane receptor protein serine/threonine kinase signaling pathway
ENG	INHBA	transmembrane receptor protein serine/threonine kinase signaling pathway
AKT1	EP300	transmembrane receptor protein serine/threonine kinase signaling pathway
EPB41	PRKCB	transmembrane receptor protein serine/threonine kinase signaling pathway
ARHGEF6	EPHB2	transmembrane receptor protein serine/threonine kinase signaling pathway
AR	ESR1	transmembrane receptor protein serine/threonine kinase signaling pathway
DAXX	ETS1	transmembrane receptor protein serine/threonine kinase signaling pathway
ACVR1	FANCL	transmembrane receptor protein serine/threonine kinase signaling pathway
ACVR1	FBXO30	transmembrane receptor protein serine/threonine kinase signaling pathway
FCHSD2	HTRA1	transmembrane receptor protein serine/threonine kinase signaling pathway
ACVR1	FGD6	transmembrane receptor protein serine/threonine kinase signaling pathway
ARRB1	FLNA	transmembrane receptor protein serine/threonine kinase signaling pathway
ARRB2	FLNA	transmembrane receptor protein serine/threonine kinase signaling pathway
FN1	ITGB3	transmembrane receptor protein serine/threonine kinase signaling pathway
FN1	SMAD4	transmembrane receptor protein serine/threonine kinase signaling pathway
FNTA	KRAS	transmembrane receptor protein serine/threonine kinase signaling pathway
EEF1D	FOS	transmembrane receptor protein serine/threonine kinase signaling pathway
EPHB2	FOS	transmembrane receptor protein serine/threonine kinase signaling pathway
ETS1	FOS	transmembrane receptor protein serine/threonine kinase signaling pathway
FOS	JUNB	transmembrane receptor protein serine/threonine kinase signaling pathway
FOS	LMNA	transmembrane receptor protein serine/threonine kinase signaling pathway
FOS	MAPK1	transmembrane receptor protein serine/threonine kinase signaling pathway
FOS	MITF	transmembrane receptor protein serine/threonine kinase signaling pathway
FOS	NFKB1	transmembrane receptor protein serine/threonine kinase signaling pathway
FOS	PSMC5	transmembrane receptor protein serine/threonine kinase signaling pathway
FOS	STAT1	transmembrane receptor protein serine/threonine kinase signaling pathway
FOS	SUMO3	transmembrane receptor protein serine/threonine kinase signaling pathway
FOS	SUMO4	transmembrane receptor protein serine/threonine kinase signaling pathway
FOS	WDR65	transmembrane receptor protein serine/threonine kinase signaling pathway
FOSB	JUNB	transmembrane receptor protein serine/threonine kinase signaling pathway
FOXG1	FOXO3	transmembrane receptor protein serine/threonine kinase signaling pathway
FOXG1	FOXH1	transmembrane receptor protein serine/threonine kinase signaling pathway
ESR1	FOXO3	transmembrane receptor protein serine/threonine kinase signaling pathway
AKT1	GATA2	transmembrane receptor protein serine/threonine kinase signaling pathway
ACVR2B	GDF11	transmembrane receptor protein serine/threonine kinase signaling pathway
BTBD2	GDF9	transmembrane receptor protein serine/threonine kinase signaling pathway
GDF9	TDGF1	transmembrane receptor protein serine/threonine kinase signaling pathway
GLS	PARD6A	transmembrane receptor protein serine/threonine kinase signaling pathway
DYNLL1	GLUL	transmembrane receptor protein serine/threonine kinase signaling pathway
GNL3	TP53	transmembrane receptor protein serine/threonine kinase signaling pathway
GOLGA2	GPS2	transmembrane receptor protein serine/threonine kinase signaling pathway
GPAA1	PIN1	transmembrane receptor protein serine/threonine kinase signaling pathway
GPNMB	SMAD4	transmembrane receptor protein serine/threonine kinase signaling pathway
EP300	GPS2	transmembrane receptor protein serine/threonine kinase signaling pathway
CCNT1	GRN	transmembrane receptor protein serine/threonine kinase signaling pathway
GTF2I	YY1	transmembrane receptor protein serine/threonine kinase signaling pathway
HDAC2	TP53	transmembrane receptor protein serine/threonine kinase signaling pathway
HIPK1	TP53	transmembrane receptor protein serine/threonine kinase signaling pathway
DAXX	HIPK2	transmembrane receptor protein serine/threonine kinase signaling pathway
ARRB2	HIPK3	transmembrane receptor protein serine/threonine kinase signaling pathway
HNRNPC	UBE2I	transmembrane receptor protein serine/threonine kinase signaling pathway
HSP90AB1	TP53	transmembrane receptor protein serine/threonine kinase signaling pathway
HSPA5	PSME3	transmembrane receptor protein serine/threonine kinase signaling pathway
HSPA5	SIL1	transmembrane receptor protein serine/threonine kinase signaling pathway
HSPA5	YWHAB	transmembrane receptor protein serine/threonine kinase signaling pathway
HSPA9	SUMO4	transmembrane receptor protein serine/threonine kinase signaling pathway
COL1A1	HTRA1	transmembrane receptor protein serine/threonine kinase signaling pathway
GOLGA2	HTRA1	transmembrane receptor protein serine/threonine kinase signaling pathway
HUWE1	TP53	transmembrane receptor protein serine/threonine kinase signaling pathway
ID2	RBL1	transmembrane receptor protein serine/threonine kinase signaling pathway
ACVR2B	IGSF1	transmembrane receptor protein serine/threonine kinase signaling pathway
IL1RAP	IRAK1	transmembrane receptor protein serine/threonine kinase signaling pathway
CSK	INSR	transmembrane receptor protein serine/threonine kinase signaling pathway
BTK	IRAK1	transmembrane receptor protein serine/threonine kinase signaling pathway
IRAK1	IRAK3	transmembrane receptor protein serine/threonine kinase signaling pathway
IRAK1	IRF7	transmembrane receptor protein serine/threonine kinase signaling pathway
IRAK1	MYD88	transmembrane receptor protein serine/threonine kinase signaling pathway
IRAK1	NLRP12	transmembrane receptor protein serine/threonine kinase signaling pathway
IRAK1	TICAM2	transmembrane receptor protein serine/threonine kinase signaling pathway
IRAK1	TLR2	transmembrane receptor protein serine/threonine kinase signaling pathway
IRAK1	TLR4	transmembrane receptor protein serine/threonine kinase signaling pathway
IRAK1	TOLLIP	transmembrane receptor protein serine/threonine kinase signaling pathway
ITGAV	ITGB3	transmembrane receptor protein serine/threonine kinase signaling pathway
DAB2	ITGB3	transmembrane receptor protein serine/threonine kinase signaling pathway
ITK	SMAD4	transmembrane receptor protein serine/threonine kinase signaling pathway
ATF2	JDP2	transmembrane receptor protein serine/threonine kinase signaling pathway
GATA2	JUN	transmembrane receptor protein serine/threonine kinase signaling pathway
JDP2	JUN	transmembrane receptor protein serine/threonine kinase signaling pathway
JUN	MAFB	transmembrane receptor protein serine/threonine kinase signaling pathway
JUN	MAPK8	transmembrane receptor protein serine/threonine kinase signaling pathway
JUN	NCOA2	transmembrane receptor protein serine/threonine kinase signaling pathway
JUN	RBM39	transmembrane receptor protein serine/threonine kinase signaling pathway
JUN	RPL18A	transmembrane receptor protein serine/threonine kinase signaling pathway
JUN	STAT3	transmembrane receptor protein serine/threonine kinase signaling pathway
JUN	SUMO4	transmembrane receptor protein serine/threonine kinase signaling pathway
JUN	VDR	transmembrane receptor protein serine/threonine kinase signaling pathway
JUNB	SMAD4	transmembrane receptor protein serine/threonine kinase signaling pathway
EP300	KAT2A	transmembrane receptor protein serine/threonine kinase signaling pathway
KDM5A	RBL1	transmembrane receptor protein serine/threonine kinase signaling pathway
KIAA1524	MYC	transmembrane receptor protein serine/threonine kinase signaling pathway
KIAA1949	PPP1CA	transmembrane receptor protein serine/threonine kinase signaling pathway
KIF13A	PPP1CA	transmembrane receptor protein serine/threonine kinase signaling pathway
HNRNPC	KRAS	transmembrane receptor protein serine/threonine kinase signaling pathway
LEF1	SMAD3	transmembrane receptor protein serine/threonine kinase signaling pathway
LEF1	SMAD4	transmembrane receptor protein serine/threonine kinase signaling pathway
LEF1	TLE1	transmembrane receptor protein serine/threonine kinase signaling pathway
FLNA	LMNA	transmembrane receptor protein serine/threonine kinase signaling pathway
BACE1	LRP1	transmembrane receptor protein serine/threonine kinase signaling pathway
LTBP3	TGFB1	transmembrane receptor protein serine/threonine kinase signaling pathway
ARRB2	MAPK1	transmembrane receptor protein serine/threonine kinase signaling pathway
CEBPB	MAPK1	transmembrane receptor protein serine/threonine kinase signaling pathway
ARRB1	MAPK3	transmembrane receptor protein serine/threonine kinase signaling pathway
DUSP3	MAPK3	transmembrane receptor protein serine/threonine kinase signaling pathway
MAPK3	PEA15	transmembrane receptor protein serine/threonine kinase signaling pathway
MAPK3	RPS6KA1	transmembrane receptor protein serine/threonine kinase signaling pathway
MAPK3	RPS6KA2	transmembrane receptor protein serine/threonine kinase signaling pathway
ATF2	MAPK8	transmembrane receptor protein serine/threonine kinase signaling pathway
JUNB	MAPK8	transmembrane receptor protein serine/threonine kinase signaling pathway
MAX	MYC	transmembrane receptor protein serine/threonine kinase signaling pathway
MAX	SMAD4	transmembrane receptor protein serine/threonine kinase signaling pathway
ARRB2	MDM2	transmembrane receptor protein serine/threonine kinase signaling pathway
ARRB2	MED8	transmembrane receptor protein serine/threonine kinase signaling pathway
MIF	TP53	transmembrane receptor protein serine/threonine kinase signaling pathway
MINA	MYC	transmembrane receptor protein serine/threonine kinase signaling pathway
EP300	MITF	transmembrane receptor protein serine/threonine kinase signaling pathway
CCL2	MMP1	transmembrane receptor protein serine/threonine kinase signaling pathway
CCL2	MMP8	transmembrane receptor protein serine/threonine kinase signaling pathway
MAX	MXD1	transmembrane receptor protein serine/threonine kinase signaling pathway
MAX	MXI1	transmembrane receptor protein serine/threonine kinase signaling pathway
BCL2	MYC	transmembrane receptor protein serine/threonine kinase signaling pathway
CEBPA	MYC	transmembrane receptor protein serine/threonine kinase signaling pathway
KAT2A	MYC	transmembrane receptor protein serine/threonine kinase signaling pathway
MAPK8	MYC	transmembrane receptor protein serine/threonine kinase signaling pathway
MXD1	MYC	transmembrane receptor protein serine/threonine kinase signaling pathway
MXI1	MYC	transmembrane receptor protein serine/threonine kinase signaling pathway
MYC	PARP10	transmembrane receptor protein serine/threonine kinase signaling pathway
MYC	SUPT3H	transmembrane receptor protein serine/threonine kinase signaling pathway
MYC	TUBA4A	transmembrane receptor protein serine/threonine kinase signaling pathway
MYC	MYCBP2	transmembrane receptor protein serine/threonine kinase signaling pathway
BTK	MYD88	transmembrane receptor protein serine/threonine kinase signaling pathway
NAP1L1	TP53	transmembrane receptor protein serine/threonine kinase signaling pathway
NCOR2	NFKBIA	transmembrane receptor protein serine/threonine kinase signaling pathway
ARRB2	NDUFS7	transmembrane receptor protein serine/threonine kinase signaling pathway
NEK6	PIN1	transmembrane receptor protein serine/threonine kinase signaling pathway
CEBPB	NFKB1	transmembrane receptor protein serine/threonine kinase signaling pathway
DYNLL1	NFKBIA	transmembrane receptor protein serine/threonine kinase signaling pathway
ITGAV	NID1	transmembrane receptor protein serine/threonine kinase signaling pathway
JUNB	NINL	transmembrane receptor protein serine/threonine kinase signaling pathway
FOXH1	NKX2-5	transmembrane receptor protein serine/threonine kinase signaling pathway
CEBPA	NR3C1	transmembrane receptor protein serine/threonine kinase signaling pathway
NR3C1	TGFB1I1	transmembrane receptor protein serine/threonine kinase signaling pathway
ACVR1	NRAS	transmembrane receptor protein serine/threonine kinase signaling pathway
PAFAH1B3	TP53	transmembrane receptor protein serine/threonine kinase signaling pathway
AKT1	PAK1	transmembrane receptor protein serine/threonine kinase signaling pathway
PARD6A	PRKCH	transmembrane receptor protein serine/threonine kinase signaling pathway
HTRA1	PARD6B	transmembrane receptor protein serine/threonine kinase signaling pathway
PDPK1	RPS6KB1	transmembrane receptor protein serine/threonine kinase signaling pathway
AKT1	PEA15	transmembrane receptor protein serine/threonine kinase signaling pathway
AKT1	PIK3R1	transmembrane receptor protein serine/threonine kinase signaling pathway
DAB2	PIN1	transmembrane receptor protein serine/threonine kinase signaling pathway
MAPK1	PLAT	transmembrane receptor protein serine/threonine kinase signaling pathway
NID1	PLAU	transmembrane receptor protein serine/threonine kinase signaling pathway
PLK1	TP53	transmembrane receptor protein serine/threonine kinase signaling pathway
MXD1	PML	transmembrane receptor protein serine/threonine kinase signaling pathway
DYNLL1	POLH	transmembrane receptor protein serine/threonine kinase signaling pathway
POLH	RPS27A	transmembrane receptor protein serine/threonine kinase signaling pathway
PIK3R1	PPM1A	transmembrane receptor protein serine/threonine kinase signaling pathway
BRCA1	PPP1CA	transmembrane receptor protein serine/threonine kinase signaling pathway
MAPK1	PPP1CA	transmembrane receptor protein serine/threonine kinase signaling pathway
MAPK3	PPP1CA	transmembrane receptor protein serine/threonine kinase signaling pathway
PPP1CA	PPP1R11	transmembrane receptor protein serine/threonine kinase signaling pathway
PPP1CA	PPP1R9B	transmembrane receptor protein serine/threonine kinase signaling pathway
PPP1CA	PRKCD	transmembrane receptor protein serine/threonine kinase signaling pathway
PPP1CA	SPRED1	transmembrane receptor protein serine/threonine kinase signaling pathway
PPP1CA	STAU1	transmembrane receptor protein serine/threonine kinase signaling pathway
PPP1CA	VDR	transmembrane receptor protein serine/threonine kinase signaling pathway
PPP1CA	PPP1R8	transmembrane receptor protein serine/threonine kinase signaling pathway
PDPK1	PRKCB	transmembrane receptor protein serine/threonine kinase signaling pathway
ADAM9	PRKCD	transmembrane receptor protein serine/threonine kinase signaling pathway
AKT3	PRKCD	transmembrane receptor protein serine/threonine kinase signaling pathway
CDK2	PRKCH	transmembrane receptor protein serine/threonine kinase signaling pathway
PDPK1	PRKCI	transmembrane receptor protein serine/threonine kinase signaling pathway
PRMT1	TP53	transmembrane receptor protein serine/threonine kinase signaling pathway
HSPA5	PRNP	transmembrane receptor protein serine/threonine kinase signaling pathway
ARRB2	PTAFR	transmembrane receptor protein serine/threonine kinase signaling pathway
CSK	PTK2	transmembrane receptor protein serine/threonine kinase signaling pathway
RAB13	SMAD4	transmembrane receptor protein serine/threonine kinase signaling pathway
RABGEF1	RPS27A	transmembrane receptor protein serine/threonine kinase signaling pathway
AR	RANBP9	transmembrane receptor protein serine/threonine kinase signaling pathway
RBL1	SMAD4	transmembrane receptor protein serine/threonine kinase signaling pathway
RBL1	SUV420H2	transmembrane receptor protein serine/threonine kinase signaling pathway
FLNA	RHOA	transmembrane receptor protein serine/threonine kinase signaling pathway
RHOA	VAV3	transmembrane receptor protein serine/threonine kinase signaling pathway
RPS27A	SMAD4	transmembrane receptor protein serine/threonine kinase signaling pathway
CEBPB	RPS6KA1	transmembrane receptor protein serine/threonine kinase signaling pathway
FOS	RPS6KA1	transmembrane receptor protein serine/threonine kinase signaling pathway
MAPK8	RPS6KB1	transmembrane receptor protein serine/threonine kinase signaling pathway
RRAS2	SMAD4	transmembrane receptor protein serine/threonine kinase signaling pathway
ACVR1	RXRA	transmembrane receptor protein serine/threonine kinase signaling pathway
LRP1	SERPINE1	transmembrane receptor protein serine/threonine kinase signaling pathway
PLAT	SERPINE1	transmembrane receptor protein serine/threonine kinase signaling pathway
PLAU	SERPINE1	transmembrane receptor protein serine/threonine kinase signaling pathway
FN1	SKIL	transmembrane receptor protein serine/threonine kinase signaling pathway
GLUL	SKIL	transmembrane receptor protein serine/threonine kinase signaling pathway
NID1	SKIL	transmembrane receptor protein serine/threonine kinase signaling pathway
SKIL	TFPI2	transmembrane receptor protein serine/threonine kinase signaling pathway
RANBP9	SMAD2	transmembrane receptor protein serine/threonine kinase signaling pathway
JUNB	SMAD3	transmembrane receptor protein serine/threonine kinase signaling pathway
MAX	SMAD3	transmembrane receptor protein serine/threonine kinase signaling pathway
SMAD3	ZEB1	transmembrane receptor protein serine/threonine kinase signaling pathway
SMARCB1	TP53	transmembrane receptor protein serine/threonine kinase signaling pathway
SMYD2	TP53	transmembrane receptor protein serine/threonine kinase signaling pathway
INSR	SNX2	transmembrane receptor protein serine/threonine kinase signaling pathway
SNX2	SNX6	transmembrane receptor protein serine/threonine kinase signaling pathway
ACVR1	SOCS6	transmembrane receptor protein serine/threonine kinase signaling pathway
SMAD3	SPTBN1	transmembrane receptor protein serine/threonine kinase signaling pathway
SMAD4	SPTBN1	transmembrane receptor protein serine/threonine kinase signaling pathway
CHUK	STAP2	transmembrane receptor protein serine/threonine kinase signaling pathway
BRCA1	STAT1	transmembrane receptor protein serine/threonine kinase signaling pathway
GTF2I	STAT3	transmembrane receptor protein serine/threonine kinase signaling pathway
STRAP	SUMO4	transmembrane receptor protein serine/threonine kinase signaling pathway
CEBPA	SUMO3	transmembrane receptor protein serine/threonine kinase signaling pathway
RBL1	TAF1	transmembrane receptor protein serine/threonine kinase signaling pathway
FNTA	TGFB1	transmembrane receptor protein serine/threonine kinase signaling pathway
PTK2	TGFB1I1	transmembrane receptor protein serine/threonine kinase signaling pathway
FANCL	TGFBR1	transmembrane receptor protein serine/threonine kinase signaling pathway
DAB2	TGFBR2	transmembrane receptor protein serine/threonine kinase signaling pathway
ENG	TGFBR2	transmembrane receptor protein serine/threonine kinase signaling pathway
PIK3R1	TGFBR2	transmembrane receptor protein serine/threonine kinase signaling pathway
IL1RAP	TICAM2	transmembrane receptor protein serine/threonine kinase signaling pathway
BTBD2	TLE1	transmembrane receptor protein serine/threonine kinase signaling pathway
BTK	TLR4	transmembrane receptor protein serine/threonine kinase signaling pathway
ATXN1	TOLLIP	transmembrane receptor protein serine/threonine kinase signaling pathway
MAPK8	TP53	transmembrane receptor protein serine/threonine kinase signaling pathway
NFKBIA	TP53	transmembrane receptor protein serine/threonine kinase signaling pathway
TP53	TP63	transmembrane receptor protein serine/threonine kinase signaling pathway
TP53	WWOX	transmembrane receptor protein serine/threonine kinase signaling pathway
TGFB1I1	TRAF4	transmembrane receptor protein serine/threonine kinase signaling pathway
EPB41	TUBA4A	transmembrane receptor protein serine/threonine kinase signaling pathway
ACVR1	UBE2E3	transmembrane receptor protein serine/threonine kinase signaling pathway
APEX1	UBE2I	transmembrane receptor protein serine/threonine kinase signaling pathway
INSR	VAV3	transmembrane receptor protein serine/threonine kinase signaling pathway
CCL2	VCAN	transmembrane receptor protein serine/threonine kinase signaling pathway
MAPK8	WWOX	transmembrane receptor protein serine/threonine kinase signaling pathway
YWHAB	YWHAG	transmembrane receptor protein serine/threonine kinase signaling pathway
HSPA9	YWHAG	transmembrane receptor protein serine/threonine kinase signaling pathway
HDAC2	YY1	transmembrane receptor protein serine/threonine kinase signaling pathway
SMAD2	ZEB2	transmembrane receptor protein serine/threonine kinase signaling pathway
CSF2RB	JAK2	STAT protein import into nucleus
EGFR	STAM2	STAT protein import into nucleus
FANCA	HES1	STAT protein import into nucleus
FANCL	HES1	STAT protein import into nucleus
HES1	STAT3	STAT protein import into nucleus
HES1	ID2	STAT protein import into nucleus
IFNGR1	JAK2	STAT protein import into nucleus
JAK2	PTPN12	STAT protein import into nucleus
JAK2	STAM2	STAT protein import into nucleus
JAK2	STAT1	STAT protein import into nucleus
EGFR	STAT3	STAT protein import into nucleus
HES1	TLE1	STAT protein import into nucleus
ABL1	BIN1	synaptic transmission
ACTN1	SRC	synaptic transmission
ACTN2	MYPN	synaptic transmission
ACTN2	NR1I2	synaptic transmission
ADORA1	GRM1	synaptic transmission
ADRB1	GRB2	synaptic transmission
ADRBK1	MAPK3	synaptic transmission
AKAP9	CLIC1	synaptic transmission
AKAP9	CSNK1D	synaptic transmission
AKAP9	FNBP1	synaptic transmission
AKAP9	PRKAR2B	synaptic transmission
AKT3	PDPK1	synaptic transmission
ANXA2	SRC	synaptic transmission
APBA1	CNTNAP3	synaptic transmission
APBA1	NRXN1	synaptic transmission
ADRB1	ARRB1	synaptic transmission
ARRB1	MAPK1	synaptic transmission
ARRB2	FLNA	synaptic transmission
ARRB2	MAPK1	synaptic transmission
ATP2B1	CALM1	synaptic transmission
BIN1	PLD2	synaptic transmission
BTK	FAS	synaptic transmission
ARRB1	C5AR1	synaptic transmission
CALM1	CAMK1	synaptic transmission
CALM1	FAS	synaptic transmission
CALM1	LYST	synaptic transmission
CALM1	NRGN	synaptic transmission
CALM1	PIK3C3	synaptic transmission
CALM1	REL	synaptic transmission
CALM1	STRN3	synaptic transmission
CAMK2B	GRIN2B	synaptic transmission
CALM1	CAMK2G	synaptic transmission
CAMK2G	TIAM1	synaptic transmission
CAMK2B	CAMK2N2	synaptic transmission
CANX	LRP1	synaptic transmission
CAPNS1	GNB2	synaptic transmission
CAPNS1	RAB1A	synaptic transmission
CASK	EPB41	synaptic transmission
CASR	PRKCB	synaptic transmission
CCNG1	MDM2	synaptic transmission
ARRB1	CCR5	synaptic transmission
CDH2	CTNNB1	synaptic transmission
CDH2	GRIK2	synaptic transmission
CEBPB	MAPK1	synaptic transmission
CHUK	PRKCI	synaptic transmission
CKAP4	PLAT	synaptic transmission
COL9A2	HAP1	synaptic transmission
CRK	EGFR	synaptic transmission
CSF2RB	JAK2	synaptic transmission
CSNK1D	TP53	synaptic transmission
CSNK2A1	YWHAB	synaptic transmission
CHUK	CTNNB1	synaptic transmission
DAPK1	MAPK1	synaptic transmission
DLG1	KCNA3	synaptic transmission
DLG1	KCNJ2	synaptic transmission
DLG2	GRID1	synaptic transmission
DLG2	KCNJ4	synaptic transmission
DLG2	LRP2	synaptic transmission
DLG2	MAP1A	synaptic transmission
DLG2	MAPK12	synaptic transmission
DLG2	SCN4A	synaptic transmission
DMXL2	RAB3A	synaptic transmission
DUSP1	MAPK1	synaptic transmission
DUSP3	MAPK1	synaptic transmission
DUSP6	MAPK1	synaptic transmission
DYNLL1	NTRK3	synaptic transmission
CSNK2A1	EEF1D	synaptic transmission
EFNB2	SDCBP	synaptic transmission
ADRBK1	EGFR	synaptic transmission
EIF4EBP1	MAPK1	synaptic transmission
EGFR	EPB41	synaptic transmission
EPHB2	SDCBP	synaptic transmission
EZR	FAS	synaptic transmission
ACTN1	FBP1	synaptic transmission
FLNA	PAK1	synaptic transmission
EEF1D	FOS	synaptic transmission
FOS	MAPK1	synaptic transmission
FPR1	GNAI2	synaptic transmission
FSCN1	PRKCD	synaptic transmission
GAB2	MAPK1	synaptic transmission
ADRBK1	GIT1	synaptic transmission
GMFB	MAPK1	synaptic transmission
GNA12	TSHR	synaptic transmission
C5AR1	GNAI2	synaptic transmission
CCR5	GNAI2	synaptic transmission
CCR5	GNAI3	synaptic transmission
GNAI3	RGS12	synaptic transmission
GNAI3	RGS14	synaptic transmission
GNAI3	RGS19	synaptic transmission
GNAI3	RIC8A	synaptic transmission
ADORA1	GNAS	synaptic transmission
GNA12	GNB1	synaptic transmission
GNB1	GNG5	synaptic transmission
CSF2RB	GNB2L1	synaptic transmission
GNB4	GNG5	synaptic transmission
GNB5	GNG4	synaptic transmission
GNB4	GNG2	synaptic transmission
GNB1	GNG4	synaptic transmission
GNB2	GNG5	synaptic transmission
GNB2	GNG7	synaptic transmission
GRB10	MAPK1	synaptic transmission
ANXA2	GRB2	synaptic transmission
GRB2	MAPK1	synaptic transmission
GRIA2	SDCBP	synaptic transmission
GRIK2	SDCBP	synaptic transmission
CDH2	GRIN1	synaptic transmission
GRIN2B	PARK2	synaptic transmission
ADRBK1	GRM1	synaptic transmission
GIT1	HAP1	synaptic transmission
HAP1	RPS10	synaptic transmission
HK1	VDAC1	synaptic transmission
HRAS	RAPGEF1	synaptic transmission
HRAS	RGL1	synaptic transmission
DYNLL1	HSPA8	synaptic transmission
FBP1	HSPA8	synaptic transmission
HSPA8	REL	synaptic transmission
HSPA8	YWHAG	synaptic transmission
GNAS	HTR6	synaptic transmission
IER3	MAPK1	synaptic transmission
IFNAR1	MAPK1	synaptic transmission
IGF1R	SRC	synaptic transmission
GRIN1	INA	synaptic transmission
INADL	KCNJ2	synaptic transmission
IQGAP1	MAPK1	synaptic transmission
EGFR	JAK2	synaptic transmission
JMY	MDM2	synaptic transmission
FLNA	KCNJ2	synaptic transmission
KCNJ2	KCNJ4	synaptic transmission
KIF1B	YWHAG	synaptic transmission
HRAS	LGALS1	synaptic transmission
LMNB1	PRKCB	synaptic transmission
GNAI3	LPAR1	synaptic transmission
GNAI2	LPAR3	synaptic transmission
LRP1	SHC1	synaptic transmission
LRPAP1	MAPK1	synaptic transmission
MAP2K1	MAPK1	synaptic transmission
MAP2K2	MAPK1	synaptic transmission
MAPK3	RPS6KA1	synaptic transmission
MAPK3	RPS6KA2	synaptic transmission
MBP	SRPK1	synaptic transmission
ARRB2	MDM2	synaptic transmission
IGF1R	MDM2	synaptic transmission
MITF	RPS6KA1	synaptic transmission
MAPK1	MKNK1	synaptic transmission
GNA12	NAPA	synaptic transmission
NR1I2	RXRA	synaptic transmission
NR4A2	RPS6KA1	synaptic transmission
NRGN	PRKCB	synaptic transmission
CASK	NRXN1	synaptic transmission
MAPK3	NTRK3	synaptic transmission
OCLN	PRKCB	synaptic transmission
PAK1	SHC1	synaptic transmission
MAPK1	PAK2	synaptic transmission
CASK	PARK2	synaptic transmission
GNB2	PCBP1	synaptic transmission
PDPK1	PRKCI	synaptic transmission
MAPK1	PEA15	synaptic transmission
PEBP1	PRKCB	synaptic transmission
ACTN2	PKD2	synaptic transmission
LRP1	PLAT	synaptic transmission
MAPK1	PLAT	synaptic transmission
PLAT	SERPINE1	synaptic transmission
PLAT	SPARC	synaptic transmission
PLAT	PLAU	synaptic transmission
ACTN1	PLD2	synaptic transmission
GNAI2	PLSCR1	synaptic transmission
POLB	PRKCA	synaptic transmission
MAPK1	PPARG	synaptic transmission
PPIF	VDAC1	synaptic transmission
MAPK1	PPP1CA	synaptic transmission
FSCN1	PRKCA	synaptic transmission
GNB2L1	PRKCB	synaptic transmission
PDPK1	PRKCB	synaptic transmission
PRKCB	SDC2	synaptic transmission
PRKCB	TOP2A	synaptic transmission
AKT3	PRKCD	synaptic transmission
MAPK1	PRKCD	synaptic transmission
PRKCI	SRC	synaptic transmission
MAPK1	PTPRE	synaptic transmission
PYCARD	SRF	synaptic transmission
FSCN1	RAB1A	synaptic transmission
CASK	RAB3A	synaptic transmission
MDM2	RANBP2	synaptic transmission
CRK	RAPGEF1	synaptic transmission
GNAI2	RGS12	synaptic transmission
RGS12	YWHAG	synaptic transmission
GNAI2	RGS14	synaptic transmission
GNAI2	RGS19	synaptic transmission
MAPK1	RGS19	synaptic transmission
CALM1	RGS2	synaptic transmission
GNAI2	RIC8A	synaptic transmission
RAB3A	RIMS2	synaptic transmission
RNF11	SDCBP	synaptic transmission
CEBPB	RPS6KA1	synaptic transmission
FOS	RPS6KA1	synaptic transmission
GMFB	RPS6KA1	synaptic transmission
GRB2	RPS6KA1	synaptic transmission
MAPK1	RPS6KA1	synaptic transmission
RPS6KA1	SRF	synaptic transmission
RPS6KA1	SYK	synaptic transmission
MAPK1	RPS6KA2	synaptic transmission
RPS6KA3	SHANK1	synaptic transmission
PDPK1	RPS6KB1	synaptic transmission
MAPK1	RXRA	synaptic transmission
RXRA	SRF	synaptic transmission
EZR	SDC2	synaptic transmission
SDC4	SDCBP	synaptic transmission
SDC2	SDCBP	synaptic transmission
LRP1	SERPINE1	synaptic transmission
PLAT	SERPING1	synaptic transmission
SHANK1	SPTAN1	synaptic transmission
CSF2RB	SHC1	synaptic transmission
SDCBP	SLC6A5	synaptic transmission
PRKCB	SPTAN1	synaptic transmission
ADRBK1	SRC	synaptic transmission
SRPK1	TOP2A	synaptic transmission
DAPK1	STX1A	synaptic transmission
SDCBP	STX1A	synaptic transmission
BTK	SYK	synaptic transmission
CAMK1	SYN1	synaptic transmission
RAB3A	SYTL5	synaptic transmission
MAPK1	TNFRSF1A	synaptic transmission
CCNG1	TP53	synaptic transmission
[truncated: 3,913 more rows]
