# Supplementary material for: Comparative network stratification analysis for identifying functional interpretable network biomarkers
Source: BMC Bioinformatics. 2017 Mar 14;18(Suppl 3):48. doi: 10.1186/s12859-017-1462-x (PMC5374559; doi:10.1186/s12859-017-1462-x)
Supplement: Supplementary file 4 — biomarker-GSE38642.xlsx, the identified biomarkers in GSE38642 dataset. (XLSX 207 kb) [file 12859_2017_1462_MOESM4_ESM.xlsx]

## Sheet: Sheet1
Gene_1	Gene_2	GO Terms
NFKB2	NFKBIA	regulation of cyclin-dependent protein serine/threonine kinase activity
NFKBIA	TNFSF11	regulation of cyclin-dependent protein serine/threonine kinase activity
BGN	COL4A2	regulation of cyclin-dependent protein serine/threonine kinase activity
PAK3	SYN1	regulation of cyclin-dependent protein serine/threonine kinase activity
EP300	NCOA6	regulation of cyclin-dependent protein serine/threonine kinase activity
NCOA6	NUMA1	regulation of cyclin-dependent protein serine/threonine kinase activity
NCOA6	THRA	regulation of cyclin-dependent protein serine/threonine kinase activity
A2M	HSPA5	G2/M transition of mitotic cell cycle
A2M	LRP1	G2/M transition of mitotic cell cycle
A2M	MMP2	G2/M transition of mitotic cell cycle
CDH1	PSEN1	G2/M transition of mitotic cell cycle
CTNND1	PSEN1	G2/M transition of mitotic cell cycle
BRCA1	CCNB1	G2/M transition of mitotic cell cycle
CCNB1	CDC25C	G2/M transition of mitotic cell cycle
CCNB1	CDK1	G2/M transition of mitotic cell cycle
CCNB1	PBK	G2/M transition of mitotic cell cycle
CCNB1	PLK1	G2/M transition of mitotic cell cycle
BTRC	HIPK2	G2/M transition of mitotic cell cycle
CREBBP	HIPK2	G2/M transition of mitotic cell cycle
FBXW7	HIPK2	G2/M transition of mitotic cell cycle
HIPK2	PTCH1	G2/M transition of mitotic cell cycle
HIPK2	SMAD2	G2/M transition of mitotic cell cycle
CLTC	DNAJC6	activation of MAPK activity
CLTC	GGA2	activation of MAPK activity
CLTC	LDLRAP1	activation of MAPK activity
CLTC	OCRL	activation of MAPK activity
APEX1	NME1	activation of MAPK activity
APEX1	TP53	activation of MAPK activity
BMP2	BMPR1B	activation of MAPK activity
BMP6	BMPR1B	activation of MAPK activity
BMPR1B	RASD2	activation of MAPK activity
BMPR1B	SRGAP1	activation of MAPK activity
F11R	PARD3	activation of MAPK activity
LIMK2	PARD3	activation of MAPK activity
PARD3	PVRL3	activation of MAPK activity
PARD3	SMAD3	activation of MAPK activity
PARD3	YWHAZ	activation of MAPK activity
CASK	EPS8	activation of MAPK activity
CNTN1	FYN	activation of MAPK activity
CNTN1	L1CAM	activation of MAPK activity
NFASC	TNR	activation of MAPK activity
CNTN1	NOTCH2	activation of MAPK activity
CNTN1	PRNP	activation of MAPK activity
CNTN1	TNR	activation of MAPK activity
EGFR	GRB7	activation of MAPK activity
ERBB2	GRB7	activation of MAPK activity
ERBB3	GRB7	activation of MAPK activity
ACTA1	AFAP1	mitotic cell cycle
ACTA1	ITPKA	mitotic cell cycle
ACTA1	PFN1	mitotic cell cycle
ACTA1	TNNI1	mitotic cell cycle
ACTA1	USP6NL	mitotic cell cycle
ACTA1	VASP	mitotic cell cycle
ACTA1	VAV1	mitotic cell cycle
AKAP9	PPP1CA	mitotic cell cycle
COPS6	CUL1	mitotic cell cycle
CUL1	NFKBIA	mitotic cell cycle
GPS1	TP53	mitotic cell cycle
KIAA1377	NSF	mitotic cell cycle
ARRB1	NFKBIA	mitotic cell cycle
ARRB1	NSF	mitotic cell cycle
AKAP9	PCNT	mitotic cell cycle
PPP1CA	TP53	mitotic cell cycle
KIAA1377	ROGDI	mitotic cell cycle
COPS6	TP53	mitotic cell cycle
ACTB	CCT5	mitotic cell cycle
ACTL6B	SMARCA2	mitotic cell cycle
ANXA5	ITGB5	mitotic cell cycle
ACTB	ATF7IP	mitotic cell cycle
BRCA1	CCNB1	mitotic cell cycle
CCNB1	KAT5	mitotic cell cycle
CCT5	SSSCA1	mitotic cell cycle
CCT5	TCP1	mitotic cell cycle
CCT5	TP53	mitotic cell cycle
CCT7	SSSCA1	mitotic cell cycle
CCNB1	CDC25C	mitotic cell cycle
CCNB1	CDK1	mitotic cell cycle
CYR61	ITGB5	mitotic cell cycle
DAB2	ITGB5	mitotic cell cycle
EPS8	ITGB5	mitotic cell cycle
ERBB3	SOS1	mitotic cell cycle
FHL2	ITGB5	mitotic cell cycle
ERBB3	FLNA	mitotic cell cycle
FRS2	SOS1	mitotic cell cycle
FYN	PTPN11	mitotic cell cycle
CCNB1	GADD45B	mitotic cell cycle
GEMIN4	PIAS3	mitotic cell cycle
GEMIN4	GEMIN5	mitotic cell cycle
CCT5	IKBKAP	mitotic cell cycle
FLNA	ITGB5	mitotic cell cycle
ITGB5	LTBP1	mitotic cell cycle
ITGB5	TLN1	mitotic cell cycle
CCT7	KAT5	mitotic cell cycle
MECP2	SMARCA2	mitotic cell cycle
ITGB5	MYO10	mitotic cell cycle
FYN	NR3C1	mitotic cell cycle
CCNB1	PBK	mitotic cell cycle
ATF7IP	PIAS3	mitotic cell cycle
CCNB1	PLK1	mitotic cell cycle
GADD45B	PPARD	mitotic cell cycle
PRPF6	SMARCA2	mitotic cell cycle
FRS2	PTPN11	mitotic cell cycle
NR3C1	SMARCA2	mitotic cell cycle
SMARCA2	SS18	mitotic cell cycle
GEMIN5	SNRPB	mitotic cell cycle
SNRPB	SNRPD1	mitotic cell cycle
NR3C1	TP53	mitotic cell cycle
CTNND1	CTTN	mitotic cell cycle
CTTN	SHANK2	mitotic cell cycle
CTTN	SVIL	mitotic cell cycle
CTTN	TJP1	mitotic cell cycle
MMP14	TIMP2	mitotic cell cycle
ACTL6B	CTBP1	mitotic cell cycle
APC	CTBP1	mitotic cell cycle
CDC25B	KAT2B	mitotic cell cycle
CREBBP	RELA	mitotic cell cycle
CRYAB	HSPB1	mitotic cell cycle
CTBP1	KAT2B	mitotic cell cycle
DACH2	KAT2B	mitotic cell cycle
DAXX	TP53	mitotic cell cycle
EIF4G1	HSPB1	mitotic cell cycle
ETV1	KAT2B	mitotic cell cycle
DAXX	HSPB1	mitotic cell cycle
HSPB1	HSPB8	mitotic cell cycle
CTBP1	KLF12	mitotic cell cycle
KAT2B	NCOA3	mitotic cell cycle
KAT2B	NCOA4	mitotic cell cycle
KAT2B	ONECUT1	mitotic cell cycle
KAT2B	RELA	mitotic cell cycle
KAT2B	SIRT2	mitotic cell cycle
KAT2B	TCF3	mitotic cell cycle
CREBBP	TP53	mitotic cell cycle
HSPB1	TP53	mitotic cell cycle
CHD3	HTT	mitotic cell cycle
CHD3	MAN2A2	mitotic cell cycle
CHD3	SGSM2	mitotic cell cycle
BMP1	COL5A1	mitotic cell cycle
CD14	LGALS3BP	mitotic cell cycle
COL5A1	LGALS3BP	mitotic cell cycle
COL5A1	COL5A3	mitotic cell cycle
BTRC	HIPK2	mitotic cell cycle
CREBBP	EP300	mitotic cell cycle
EP300	NCOA6	mitotic cell cycle
FBXW7	HIPK2	mitotic cell cycle
CREBBP	HIPK2	mitotic cell cycle
HIPK2	PTCH1	mitotic cell cycle
HIPK2	SMAD2	mitotic cell cycle
NCOA6	NUMA1	mitotic cell cycle
EP300	SMAD2	mitotic cell cycle
NCOA6	THRA	mitotic cell cycle
CEBPG	DDIT3	mitotic cell cycle
BMX	KDR	mitotic cell cycle
FLT1	KDR	mitotic cell cycle
ITGB3	KDR	mitotic cell cycle
CDH2	GNA12	response to acid
GNA12	GNB1	response to acid
GNA12	NAPA	response to acid
ABL1	PIK3R1	response to acid
CTNNB1	PIK3R1	response to acid
EZR	PIK3R1	response to acid
IL1RAP	PIK3R1	response to acid
IRS1	PIK3R1	response to acid
PIK3R1	TGFBR2	response to acid
CPM	EGF	response to acid
EGF	ERBB3	response to acid
EGF	EGFR	response to acid
EGFR	ERBB3	response to acid
EGF	ERBB2	response to acid
ERBB2	ERBB3	response to acid
ERBB3	FLNA	response to acid
ERBB3	GRB7	response to acid
EIF3B	EIF3G	response to acid
EIF3D	EIF3G	response to acid
EIF3D	EIF3J	response to acid
EIF3D	EIF5	response to acid
EIF3D	PHLDA1	response to acid
GCK	INS	response to acid
GCK	PFKFB2	response to acid
GNB5	GNG7	response to acid
KIAA0408	MDFI	response to acid
CDK1	PPP2R1B	response to acid
CREBBP	NCOA2	response to acid
CREBBP	EP300	response to acid
FYN	NR3C1	response to acid
FYN	JAK2	response to acid
EP300	NCOA1	response to acid
NCOA1	NR3C1	response to acid
NCOA1	STAT3	response to acid
NCOA1	THRA	response to acid
NCOA2	SMARCE1	response to acid
NCOA1	PGR	response to acid
JAK2	PPP2R1B	response to acid
NR3C1	PRKACA	response to acid
NR3C1	SMARCA2	response to acid
NCOA1	SMARCE1	response to acid
NCOA1	TEAD2	response to acid
TEAD2	YAP1	response to acid
POLR2A	TRAK1	ossification
BUB1	PLK1	ossification
CCNB1	PLK1	ossification
CEP55	PLK1	ossification
PLK1	PRC1	ossification
CDK1	PPP2R1B	ossification
ABI1	ENAH	response to hypoxia
APBB1	ENAH	response to hypoxia
ABI1	EPS8	response to hypoxia
ACPP	ERBB2	response to hypoxia
ARHGEF1	CD44	response to hypoxia
CD44	EGFR	response to hypoxia
DNM1	SRC	response to hypoxia
EGF	ERBB2	response to hypoxia
EGF	EGFR	response to hypoxia
EGFR	ERBB2	response to hypoxia
ERBB2	ERBB3	response to hypoxia
ERBB2	GRB7	response to hypoxia
ERBB2	ITGB4	response to hypoxia
ERBB2	JUP	response to hypoxia
KCNB1	SNAP25	response to hypoxia
ERBB2	PTPN18	response to hypoxia
ERBB2	SERPINA3	response to hypoxia
ERBB2	SH3BGRL3	response to hypoxia
DNM1	SNAP25	response to hypoxia
ERBB2	SRC	response to hypoxia
SNAP25	STX1A	response to hypoxia
SNAP25	SYT9	response to hypoxia
ERBB2	TGFA	response to hypoxia
SNAP25	TRIM9	response to hypoxia
SNAP25	VAMP2	response to hypoxia
ABL1	JAK1	response to hypoxia
ARHGAP1	EPB41L1	response to hypoxia
ABL1	CBL	response to hypoxia
CCNB1	CDKN1B	response to hypoxia
ABL1	CDKN1B	response to hypoxia
CTNNB1	PIK3R1	response to hypoxia
EDNRB	GNA13	response to hypoxia
CTNNB1	EGFR	response to hypoxia
EPB41L1	ITPR1	response to hypoxia
EPS15	HGS	response to hypoxia
EZR	PIK3R1	response to hypoxia
CBL	FYN	response to hypoxia
CCNB1	GADD45B	response to hypoxia
GNA13	PRKACA	response to hypoxia
EGFR	HGS	response to hypoxia
IL1RAP	PIK3R1	response to hypoxia
IRS1	PIK3R1	response to hypoxia
FYN	ITPR1	response to hypoxia
JAK1	STAT3	response to hypoxia
MYC	UBB	response to hypoxia
NCOA1	NR3C1	response to hypoxia
ABL1	PIK3R1	response to hypoxia
GADD45B	PPARD	response to hypoxia
ITPR1	PRKACA	response to hypoxia
NR3C1	PRKACA	response to hypoxia
NR3C1	SMARCA2	response to hypoxia
NCOA1	STAT3	response to hypoxia
PIK3R1	TGFBR2	response to hypoxia
EPS15	UBB	response to hypoxia
CDH2	GNA12	response to hypoxia
GNA12	GNB1	response to hypoxia
GNA12	NAPA	response to hypoxia
CNKSR2	DLG2	response to hypoxia
DLG2	DLG4	response to hypoxia
DLG2	GLS2	response to hypoxia
DLG2	GRIN2A	response to hypoxia
DLG2	KCNJ2	response to hypoxia
DLG2	MAP1A	response to hypoxia
ACTB	LMNA	response to hypoxia
FLNA	LMNA	response to hypoxia
LMNA	SMAD3	response to hypoxia
LMNA	SVIL	response to hypoxia
LMNA	TMPO	response to hypoxia
LMNA	URB2	response to hypoxia
EIF3B	EIF3G	response to hypoxia
EIF3D	EIF3G	response to hypoxia
EIF3D	EIF3J	response to hypoxia
EIF3D	EIF5	response to hypoxia
EIF3D	PHLDA1	response to hypoxia
CIR1	SNW1	leukocyte homeostasis
EGFR	KRT17	cytokine production
CCDC85B	KRT17	cytokine production
EGFR	NCK2	cytokine production
NCK2	NTRK2	cytokine production
CDC42	CDC42EP1	cytokine production
CDC42EP1	MAPKAP1	cytokine production
CDC42EP1	PLSCR1	cytokine production
CDC42EP1	RBPMS	cytokine production
BGN	COL1A1	cytokine production
BMP1	COL1A1	cytokine production
COL1A1	COL7A1	cytokine production
COL1A1	DDR2	cytokine production
COL1A1	HTRA1	cytokine production
COL1A1	ITGA5	cytokine production
COL1A1	MMP2	cytokine production
COL1A1	MMP9	cytokine production
COL1A1	NID1	cytokine production
COL1A1	SPARC	cytokine production
COL1A1	TGFBI	cytokine production
COL1A1	TXN	cytokine production
FBP1	LNX1	cytokine production
BUB1	PLK1	epithelial to mesenchymal transition
CCNB1	PLK1	epithelial to mesenchymal transition
CEP55	PLK1	epithelial to mesenchymal transition
PLK1	PRC1	epithelial to mesenchymal transition
KIT	PIK3CG	placenta development
KIT	SPRED1	placenta development
FBP1	LNX1	regulation of cytokine-mediated signaling pathway
BUB1	PLK1	regulation of cytokine-mediated signaling pathway
CCNB1	PLK1	regulation of cytokine-mediated signaling pathway
CEP55	PLK1	regulation of cytokine-mediated signaling pathway
PLK1	PRC1	regulation of cytokine-mediated signaling pathway
CDK1	PPP2R1B	response to molecule of bacterial origin
CALM1	NR3C1	response to molecule of bacterial origin
CALM1	CAMKK1	response to molecule of bacterial origin
IRF3	SYT1	response to molecule of bacterial origin
NCOA1	NR3C1	response to molecule of bacterial origin
NR3C1	PRKACA	response to molecule of bacterial origin
PRPF6	SMARCA2	response to molecule of bacterial origin
NR3C1	SMARCA2	response to molecule of bacterial origin
CALM1	SYT1	response to molecule of bacterial origin
SYT1	SYT4	response to molecule of bacterial origin
CASP10	CASP4	response to molecule of bacterial origin
CASP4	IL18	response to molecule of bacterial origin
CASP4	IL1B	response to molecule of bacterial origin
CASP4	SERPINB9	response to molecule of bacterial origin
ABL1	PIK3R1	response to molecule of bacterial origin
CTNNB1	PIK3R1	response to molecule of bacterial origin
EFNB2	EPHB2	response to molecule of bacterial origin
EPHB2	NCK1	response to molecule of bacterial origin
EZR	PIK3R1	response to molecule of bacterial origin
ABL1	GRB2	response to molecule of bacterial origin
IL1RAP	PIK3R1	response to molecule of bacterial origin
IRS1	PIK3R1	response to molecule of bacterial origin
EPHB2	KALRN	response to molecule of bacterial origin
KALRN	PAM	response to molecule of bacterial origin
GRB2	KHDRBS1	response to molecule of bacterial origin
KHDRBS1	NCK1	response to molecule of bacterial origin
EPHB2	RYK	response to molecule of bacterial origin
PIK3R1	TGFBR2	response to molecule of bacterial origin
SAT1	ZHX1	response to molecule of bacterial origin
TOLLIP	ZHX1	response to molecule of bacterial origin
ZHX1	ZHX3	response to molecule of bacterial origin
EPS8	SHB	response to molecule of bacterial origin
SHB	SRC	response to molecule of bacterial origin
MYC	UBB	response to molecule of bacterial origin
NRP2	PGF	response to molecule of bacterial origin
NRP2	SEMA3C	response to molecule of bacterial origin
FNBP1	TNKS	response to molecule of bacterial origin
LNPEP	TNKS	response to molecule of bacterial origin
LNPEP	TNKS2	response to molecule of bacterial origin
NUMA1	TNKS	response to molecule of bacterial origin
TNKS	TNKS2	response to molecule of bacterial origin
TNKS	VPS33A	response to molecule of bacterial origin
KIT	PIK3CG	Fc receptor mediated stimulatory signaling pathway
KIT	SPRED1	Fc receptor mediated stimulatory signaling pathway
COL1A1	NID1	positive regulation of leukocyte migration
COL4A1	NID1	positive regulation of leukocyte migration
LAMA1	NID1	positive regulation of leukocyte migration
MYC	UBB	positive regulation of leukocyte migration
ADPGK	UBQLN4	immune response-regulating cell surface receptor signaling pathway
ARL15	UNC119	immune response-regulating cell surface receptor signaling pathway
ATRX	KIAA1377	immune response-regulating cell surface receptor signaling pathway
CREBBP	HTT	immune response-regulating cell surface receptor signaling pathway
ARL15	CRMP1	immune response-regulating cell surface receptor signaling pathway
CSTF2	UBQLN4	immune response-regulating cell surface receptor signaling pathway
CSTF2	CSTF3	immune response-regulating cell surface receptor signaling pathway
EDN1	UBQLN4	immune response-regulating cell surface receptor signaling pathway
CREBBP	EP300	immune response-regulating cell surface receptor signaling pathway
EP300	NCOA6	immune response-regulating cell surface receptor signaling pathway
GADD45B	PPARD	immune response-regulating cell surface receptor signaling pathway
HAVCR1	UBQLN4	immune response-regulating cell surface receptor signaling pathway
HNRNPUL1	NXF1	immune response-regulating cell surface receptor signaling pathway
HTT	MED31	immune response-regulating cell surface receptor signaling pathway
CSTF2	IKBKAP	immune response-regulating cell surface receptor signaling pathway
CSTF2	IMMT	immune response-regulating cell surface receptor signaling pathway
IMPDH2	UBQLN4	immune response-regulating cell surface receptor signaling pathway
HTT	KIAA1377	immune response-regulating cell surface receptor signaling pathway
HNRNPUL1	MED31	immune response-regulating cell surface receptor signaling pathway
ATRX	NEK1	immune response-regulating cell surface receptor signaling pathway
NOTCH2NL	UBQLN4	immune response-regulating cell surface receptor signaling pathway
NCOA6	NUMA1	immune response-regulating cell surface receptor signaling pathway
NXF1	UBQLN4	immune response-regulating cell surface receptor signaling pathway
PDLIM7	UBQLN4	immune response-regulating cell surface receptor signaling pathway
PMEPA1	UBQLN4	immune response-regulating cell surface receptor signaling pathway
PPARD	SMAD9	immune response-regulating cell surface receptor signaling pathway
PTPRN	UBQLN4	immune response-regulating cell surface receptor signaling pathway
PTPRN2	UBQLN4	immune response-regulating cell surface receptor signaling pathway
ROBO2	UBQLN4	immune response-regulating cell surface receptor signaling pathway
SCG2	UBQLN4	immune response-regulating cell surface receptor signaling pathway
SERPINE1	UBQLN4	immune response-regulating cell surface receptor signaling pathway
SMAD9	UBQLN4	immune response-regulating cell surface receptor signaling pathway
NCOA6	THRA	immune response-regulating cell surface receptor signaling pathway
TRIB2	UBQLN4	immune response-regulating cell surface receptor signaling pathway
UBQLN4	UNC119	immune response-regulating cell surface receptor signaling pathway
CAPN2	F2RL1	immune response-regulating cell surface receptor signaling pathway
TAF1A	TBP	immune response-regulating cell surface receptor signaling pathway
ACTB	EZR	immune response-regulating cell surface receptor signaling pathway
ARF6	EZR	immune response-regulating cell surface receptor signaling pathway
ARHGEF1	CD44	immune response-regulating cell surface receptor signaling pathway
CD44	EZR	immune response-regulating cell surface receptor signaling pathway
CDH1	EZR	immune response-regulating cell surface receptor signaling pathway
CLIC5	EZR	immune response-regulating cell surface receptor signaling pathway
CD44	CSK	immune response-regulating cell surface receptor signaling pathway
CTNNB1	EZR	immune response-regulating cell surface receptor signaling pathway
CD44	EGFR	immune response-regulating cell surface receptor signaling pathway
EGFR	EZR	immune response-regulating cell surface receptor signaling pathway
CD44	MMP7	immune response-regulating cell surface receptor signaling pathway
EZR	NF2	immune response-regulating cell surface receptor signaling pathway
EZR	PIK3R1	immune response-regulating cell surface receptor signaling pathway
EZR	SLC9A3R1	immune response-regulating cell surface receptor signaling pathway
CD44	TGFBR1	immune response-regulating cell surface receptor signaling pathway
CD44	TGFBR2	immune response-regulating cell surface receptor signaling pathway
BLM	RAD51	immune response-regulating cell surface receptor signaling pathway
BLM	CHEK1	immune response-regulating cell surface receptor signaling pathway
CHEK1	CLSPN	immune response-regulating cell surface receptor signaling pathway
CHEK1	RAD51	immune response-regulating cell surface receptor signaling pathway
RAD51	RAD51AP1	immune response-regulating cell surface receptor signaling pathway
CHEK1	TIMELESS	immune response-regulating cell surface receptor signaling pathway
BCR	CRKL	immune response-regulating cell surface receptor signaling pathway
CBL	FYN	immune response-regulating cell surface receptor signaling pathway
CRKL	SOS1	immune response-regulating cell surface receptor signaling pathway
FYN	PRKCH	immune response-regulating cell surface receptor signaling pathway
GJB1	SRC	immune response-regulating cell surface receptor signaling pathway
GSK3B	PTPN1	immune response-regulating cell surface receptor signaling pathway
CBL	KIT	immune response-regulating cell surface receptor signaling pathway
GJB1	OCLN	immune response-regulating cell surface receptor signaling pathway
PIAS1	PTPN1	immune response-regulating cell surface receptor signaling pathway
KIT	PIK3CG	immune response-regulating cell surface receptor signaling pathway
PRKCH	PTPN11	immune response-regulating cell surface receptor signaling pathway
BCR	PTPN1	immune response-regulating cell surface receptor signaling pathway
FYN	SOS1	immune response-regulating cell surface receptor signaling pathway
KIT	SPRED1	immune response-regulating cell surface receptor signaling pathway
PRKCH	SRC	immune response-regulating cell surface receptor signaling pathway
FBP1	LNX1	immune response-regulating cell surface receptor signaling pathway
IGF1R	PIK3R3	immune response-regulating cell surface receptor signaling pathway
IRS2	PIK3R3	immune response-regulating cell surface receptor signaling pathway
PIK3R3	RB1	immune response-regulating cell surface receptor signaling pathway
CDK1	PPP2R1B	immune response-regulating cell surface receptor signaling pathway
RAB3B	RPH3AL	immune response-regulating cell surface receptor signaling pathway
RAB3C	RIMS2	immune response-regulating cell surface receptor signaling pathway
RAB3C	RPH3AL	immune response-regulating cell surface receptor signaling pathway
RAB3B	RIMS2	immune response-regulating cell surface receptor signaling pathway
RIMS2	RPH3AL	immune response-regulating cell surface receptor signaling pathway
ACTA1	ITPKA	glycosaminoglycan biosynthetic process
ACTG1	PFN2	energy reserve metabolic process
ACTG1	ANXA5	energy reserve metabolic process
ANXA5	ITGB5	energy reserve metabolic process
AURKA	KIF11	energy reserve metabolic process
AURKA	NUF2	energy reserve metabolic process
AURKA	TP53	energy reserve metabolic process
AURKA	TPX2	energy reserve metabolic process
CDH1	CTNNB1	energy reserve metabolic process
CDH11	CTNNB1	energy reserve metabolic process
CREBBP	SMAD3	energy reserve metabolic process
DDX11	PFN2	energy reserve metabolic process
DNM1	PFN2	energy reserve metabolic process
CTNNB1	EGFR	energy reserve metabolic process
ANXA5	EIF4G1	energy reserve metabolic process
EVL	PFN2	energy reserve metabolic process
CTNNB1	EZR	energy reserve metabolic process
NDUFB8	PFN2	energy reserve metabolic process
CTNNB1	NFKB1	energy reserve metabolic process
PFN2	RNF146	energy reserve metabolic process
CTNNB1	PIK3R1	energy reserve metabolic process
CTNNB1	PTPN14	energy reserve metabolic process
RNF146	TGFBR1	energy reserve metabolic process
CTNNB1	SMAD3	energy reserve metabolic process
PFN2	SYN1	energy reserve metabolic process
SMAD3	TGFBR1	energy reserve metabolic process
CTNNB1	TGFBR2	energy reserve metabolic process
CREBBP	TP53	energy reserve metabolic process
PFN2	VASP	energy reserve metabolic process
ARHGEF9	GPHN	energy reserve metabolic process
ARHGEF9	SMURF1	energy reserve metabolic process
RASSF5	UBQLN1	energy reserve metabolic process
SMAD9	UBQLN1	energy reserve metabolic process
C3	C5	DNA replication
C3	VSIG4	DNA replication
C5	C7	DNA replication
ATF2	RB1	DNA replication
ATF2	CEBPA	DNA replication
CLIC4	YWHAZ	DNA replication
DCTN1	GSK3B	DNA replication
EGFR	YWHAZ	DNA replication
CEBPA	GSK3B	DNA replication
IGF1R	YWHAZ	DNA replication
KRT18	YWHAZ	DNA replication
NGFRAP1	TRAF1	DNA replication
DCTN1	PAFAH1B1	DNA replication
PARD3	YWHAZ	DNA replication
PFKFB2	YWHAZ	DNA replication
IGF1R	PIK3R3	DNA replication
RAF1	YWHAZ	DNA replication
PIK3R3	RB1	DNA replication
RB1	SNAPC3	DNA replication
NGFRAP1	SMPD1	DNA replication
DCTN1	SPTBN2	DNA replication
TJP2	YWHAZ	DNA replication
TNFAIP3	YWHAZ	DNA replication
TNFAIP3	TRAF1	DNA replication
WEE1	YWHAZ	DNA replication
ACTB	CCT5	DNA replication
CCT5	IKBKAP	DNA replication
CCT5	SSSCA1	DNA replication
CCT5	TCP1	DNA replication
CCT5	TP53	DNA replication
CTNND1	PTPRM	DNA replication
PPFIBP1	PTPRM	DNA replication
BCL10	TNFRSF10A	DNA repair
CASP8	TNFRSF10A	DNA repair
MADD	TNFRSF10A	DNA repair
TNFRSF10A	TNFRSF10B	DNA repair
TNFRSF10A	TNFRSF10D	DNA repair
APBB1	PRNP	DNA repair
APLP1	PRNP	DNA repair
CNTN1	PRNP	DNA repair
DNM1	PRNP	DNA repair
DPP6	PRNP	DNA repair
ATN1	CBFA2T2	DNA repair
CBFA2T2	CBFB	DNA repair
CBFA2T2	RERE	DNA repair
CBFA2T2	ZNF652	DNA repair
CBL	PDGFRB	DNA repair
ACTB	CCT5	DNA repair
CCT5	IKBKAP	DNA repair
CCT5	SSSCA1	DNA repair
CCT5	TCP1	DNA repair
CCT5	TP53	DNA repair
CCDC130	EEF1A1	DNA repair
EEF1A1	PABPC4	DNA repair
EEF1A1	TGIF1	DNA repair
CLDN4	TJP1	DNA repair
EGFR	KRT8	DNA repair
CLDN4	EPHA2	DNA repair
KRT18	KRT8	DNA repair
KRT8	RAF1	DNA repair
EGFR	TJP1	DNA repair
BIRC3	TRAF1	DNA repair
CASP8	CFLAR	DNA repair
CFLAR	RAF1	DNA repair
CHPF	PIN1	DNA repair
DDX24	PIN1	DNA repair
GGA2	PIN1	DNA repair
NEK6	PIN1	DNA repair
PIN1	RAF1	DNA repair
SCG2	UBQLN4	DNA repair
TNFAIP3	TRAF1	DNA repair
TNFRSF12A	TRAF1	DNA repair
TNFRSF9	TRAF1	DNA repair
CASP8	TRAF1	DNA repair
PIN1	UBQLN4	DNA repair
ACSL3	NDRG1	DNA repair
CNDP2	NDRG1	DNA repair
EIF2S3	NDRG1	DNA repair
HNRNPH3	UTP14A	rRNA processing
PDCD5	UTP14A	rRNA processing
RPA2	UTP14A	rRNA processing
UTP14A	VIM	rRNA processing
CAMK2B	GRIN2A	rRNA processing
DLG2	GRIN2A	rRNA processing
DLG4	GRIN2A	rRNA processing
IL6	IL6ST	translational initiation
IL6ST	PLAUR	translational initiation
IL6ST	SOCS3	translational initiation
ACVR2A	INHBA	translational initiation
ENG	INHBA	translational initiation
CCDC130	EEF1A1	regulation of translation
EEF1A1	PABPC4	regulation of translation
EEF1A1	TGIF1	regulation of translation
ARHGAP1	EPB41L1	regulation of translation
CCND3	CDKN1B	regulation of translation
GIT1	MAN2A2	regulation of translation
CHD3	HTT	regulation of translation
CHD3	MAN2A2	regulation of translation
CHD3	SGSM2	regulation of translation
FYN	MAPT	regulation of translation
FYN	PRKCH	regulation of translation
GHR	JAK2	regulation of translation
IL6	IL6ST	regulation of translation
IL6ST	SOCS3	regulation of translation
GHR	JAK1	regulation of translation
FYN	JAK2	regulation of translation
IL6ST	PLAUR	regulation of translation
PRKCH	PTPN11	regulation of translation
MAPT	SNCA	regulation of translation
JAK1	SOCS3	regulation of translation
MAPT	SPTB	regulation of translation
MAPT	STXBP1	regulation of translation
AATF	RELA	protein complex assembly
ABCC8	KCNJ11	protein complex assembly
ABCC9	KCNJ11	protein complex assembly
ABCC9	KCNJ8	protein complex assembly
ABI2	KRT15	protein complex assembly
ABI2	KRT19	protein complex assembly
ABL1	BCR	protein complex assembly
ABLIM1	YWHAG	protein complex assembly
ACPP	ERBB2	protein complex assembly
ACTA1	VAV1	protein complex assembly
ACTB	SPTAN1	protein complex assembly
AFTPH	GGA2	protein complex assembly
AKT1	APLP2	protein complex assembly
AKT1	AKTIP	protein complex assembly
AKTIP	VPS41	protein complex assembly
AMPH	CDK5	protein complex assembly
AP1B1	KIF13A	protein complex assembly
AP3B2	ATM	protein complex assembly
APBB1	CLSTN1	protein complex assembly
APBB1	PRNP	protein complex assembly
APBB1	APLP2	protein complex assembly
APBB1	APP	protein complex assembly
ARHGDIA	CDKN1B	protein complex assembly
ATF3	SMAD3	protein complex assembly
ACTB	ATF7IP	protein complex assembly
ATM	BRCA1	protein complex assembly
ATN1	ITCH	protein complex assembly
ATN1	ZMYND8	protein complex assembly
BCL2	MYC	protein complex assembly
BCL2	TP53BP2	protein complex assembly
BCL3	NFKB2	protein complex assembly
BCL3	SHC1	protein complex assembly
BCL6	HDAC7	protein complex assembly
BCL6	JUNB	protein complex assembly
BCR	GRB2	protein complex assembly
BLM	CHEK1	protein complex assembly
BMP1	COL1A1	protein complex assembly
BRCA1	CCNB1	protein complex assembly
BRCA1	RB1	protein complex assembly
BUB1	CDK1	protein complex assembly
CALCOCO2	FXR2	protein complex assembly
CALD1	CDK1	protein complex assembly
CALM1	CAMK2G	protein complex assembly
CAMK2G	SMAD4	protein complex assembly
CAPN1	CAPNS1	protein complex assembly
CAPN1	VIM	protein complex assembly
CASK	EPS8	protein complex assembly
CASP10	CASP4	protein complex assembly
CASP10	CASP8	protein complex assembly
CASP8	VIM	protein complex assembly
CAV1	HRAS	protein complex assembly
CCDC85B	LDOC1	protein complex assembly
BUB1	CDC20	protein complex assembly
CDC25B	CDK1	protein complex assembly
CDC25B	KAT2B	protein complex assembly
CCNB1	CDC25C	protein complex assembly
CDC37	CDK2	protein complex assembly
CDC42	PARD3	protein complex assembly
CDC42EP1	PLSCR1	protein complex assembly
APLP2	CDK1	protein complex assembly
CCNB1	CDK1	protein complex assembly
CDK2	LYN	protein complex assembly
CDK2	SMAD3	protein complex assembly
CDK5	CDKN1B	protein complex assembly
CDK5	CDK5RAP1	protein complex assembly
CDK2	CDKN1A	protein complex assembly
CDKN1B	LYN	protein complex assembly
CGN	F11R	protein complex assembly
CHEK1	RAD51	protein complex assembly
CHN1	TGFBR1	protein complex assembly
CHPF	PIN1	protein complex assembly
CHEK1	CLSPN	protein complex assembly
CNTN1	FYN	protein complex assembly
CNTN1	NOTCH2	protein complex assembly
COL1A1	COL7A1	protein complex assembly
APP	COL4A1	protein complex assembly
COL4A1	NID1	protein complex assembly
BMP1	COL5A1	protein complex assembly
BMP1	COL5A2	protein complex assembly
COL7A1	LAMA5	protein complex assembly
CPEB1	DYNLRB1	protein complex assembly
CREBBP	CTNNB1	protein complex assembly
CRY2	PER3	protein complex assembly
CSNK2A1	NCL	protein complex assembly
CTNNB1	SMAD3	protein complex assembly
CTSB	CTSD	protein complex assembly
APP	CTSD	protein complex assembly
CYFIP2	FXR1	protein complex assembly
CYFIP2	FXR2	protein complex assembly
CDK5	DAB1	protein complex assembly
DAB2	SMAD3	protein complex assembly
DAG1	SRC	protein complex assembly
DBN1	HOMER2	protein complex assembly
DLG4	TANC1	protein complex assembly
DNAJA1	HSPA8	protein complex assembly
DYNC1I1	DYNLL2	protein complex assembly
DYNLL2	EWSR1	protein complex assembly
DYNC1I1	DYNLRB1	protein complex assembly
E2F6	RYBP	protein complex assembly
EEF1A1	PRKCD	protein complex assembly
EGF	ERBB2	protein complex assembly
EGF	ERBB3	protein complex assembly
CALM1	EGFR	protein complex assembly
EGFR	ERBB2	protein complex assembly
EIF3D	EIF3G	protein complex assembly
EIF3D	EIF5	protein complex assembly
EIF3G	MPP6	protein complex assembly
BCL6	EP300	protein complex assembly
EPAS1	SMAD3	protein complex assembly
EPS8	SRC	protein complex assembly
ERBB2	TGFA	protein complex assembly
ERBB2IP	SMAD3	protein complex assembly
ERBB2	ERBB3	protein complex assembly
ERBB3	MUC1	protein complex assembly
ATN1	EWSR1	protein complex assembly
CCDC85B	EXOC8	protein complex assembly
EXOC8	KRT19	protein complex assembly
EXPH5	SMAD9	protein complex assembly
F11R	TJP1	protein complex assembly
FAM107A	KRT19	protein complex assembly
FGF12	MAPK8IP2	protein complex assembly
CAV1	FLNA	protein complex assembly
FLNA	SMAD3	protein complex assembly
FOXO3	SMAD3	protein complex assembly
FUS	PRMT1	protein complex assembly
FUS	RELA	protein complex assembly
FXR1	KIAA1377	protein complex assembly
FXR2	TRIM37	protein complex assembly
CASP8	FYN	protein complex assembly
GGA2	PIN1	protein complex assembly
GNAI1	IGF1R	protein complex assembly
GNAI1	RASD1	protein complex assembly
GNAI2	IGF1R	protein complex assembly
GNAI2	OPRD1	protein complex assembly
GNAI2	RASD1	protein complex assembly
GNAO1	OPRD1	protein complex assembly
GNAZ	OPRD1	protein complex assembly
GPAA1	PIGT	protein complex assembly
GPAA1	PIN1	protein complex assembly
DAG1	GRB2	protein complex assembly
ERBB2	GRB7	protein complex assembly
FLNA	GRM7	protein complex assembly
GRN	SMAD9	protein complex assembly
APP	GSK3B	protein complex assembly
GSK3B	PTPN1	protein complex assembly
CHN1	GTF3C1	protein complex assembly
GTF3C1	RBM23	protein complex assembly
GTF3C1	GTF3C4	protein complex assembly
HGS	SMAD3	protein complex assembly
HOMER2	ITPR1	protein complex assembly
HOOK1	VPS41	protein complex assembly
HOOK3	VPS41	protein complex assembly
HRAS	SOS1	protein complex assembly
HSP90AA1	HSPA8	protein complex assembly
HSPA8	YWHAG	protein complex assembly
HSPA8	HSPH1	protein complex assembly
CDK2	ID3	protein complex assembly
CSNK2A1	IFI16	protein complex assembly
IGF1R	PTPN11	protein complex assembly
IKBKB	NFKB2	protein complex assembly
CASP4	IL18	protein complex assembly
CASP4	IL1B	protein complex assembly
ITCH	NEDD9	protein complex assembly
ITGA5	PECAM1	protein complex assembly
ITGA5	TNC	protein complex assembly
DAB2	ITGB3	protein complex assembly
ITGB3	PDGFRA	protein complex assembly
ERBB2	ITGB4	protein complex assembly
ITPR1	LYN	protein complex assembly
JAG1	NOTCH2	protein complex assembly
JAK1	PDGFRA	protein complex assembly
JUNB	SMAD3	protein complex assembly
ARHGDIA	JUP	protein complex assembly
ERBB2	JUP	protein complex assembly
KAT2B	RELA	protein complex assembly
DLG4	KCNJ2	protein complex assembly
KCNJ11	KCNJ2	protein complex assembly
KCNJ2	KCNJ8	protein complex assembly
KIAA1377	RBM23	protein complex assembly
KIAA1377	YWHAZ	protein complex assembly
KIF13A	PPP1CA	protein complex assembly
CLSTN1	KLC2	protein complex assembly
EXOC8	KRT15	protein complex assembly
KRT19	KRT6B	protein complex assembly
LAMA1	NID1	protein complex assembly
LAMA5	LAMC1	protein complex assembly
ATF7IP	LAMC1	protein complex assembly
ABLIM1	LDOC1	protein complex assembly
FXR2	LDOC1	protein complex assembly
LMNA	SMAD3	protein complex assembly
LNPEP	SMAD9	protein complex assembly
DLG4	LYN	protein complex assembly
MAD2L1	NDC80	protein complex assembly
MAN1C1	SMAD9	protein complex assembly
MAPK8IP1	MAPK8IP2	protein complex assembly
APP	MAPK8IP2	protein complex assembly
MAPK8IP2	TIAM1	protein complex assembly
CDC42EP1	MAPKAP1	protein complex assembly
CDK2	MCM3	protein complex assembly
MED15	SMAD3	protein complex assembly
CDC25B	MELK	protein complex assembly
MPP6	SMARCA4	protein complex assembly
MUC1	PRKCD	protein complex assembly
MYC	SMAD3	protein complex assembly
MYO5B	SMAD3	protein complex assembly
NCL	TP53	protein complex assembly
EP300	NCOA1	protein complex assembly
NCOA1	NR3C1	protein complex assembly
NCOA1	PGR	protein complex assembly
NCOA1	STAT3	protein complex assembly
CREBBP	NCOA2	protein complex assembly
NDC80	NUF2	protein complex assembly
NECAP2	NMI	protein complex assembly
NECAP2	PLSCR1	protein complex assembly
ABL1	NEDD9	protein complex assembly
NFKB1	NFKB2	protein complex assembly
NFKB2	NFKBIA	protein complex assembly
NFKB2	NFKBIE	protein complex assembly
COL1A1	NID1	protein complex assembly
MYC	NMI	protein complex assembly
ATF3	NUF2	protein complex assembly
CDC42	OCRL	protein complex assembly
OCRL	RAB14	protein complex assembly
EEF1A1	PABPC4	protein complex assembly
PABPC4	SMAD9	protein complex assembly
F11R	PARD3	protein complex assembly
PARD3	SMAD3	protein complex assembly
CCNB1	PBK	protein complex assembly
CDK1	PBK	protein complex assembly
PCDH1	SMAD3	protein complex assembly
PDGFRA	PDGFRB	protein complex assembly
FYN	PECAM1	protein complex assembly
PER1	PER3	protein complex assembly
PER2	PER3	protein complex assembly
PER2	TIMELESS	protein complex assembly
PGR	RBM23	protein complex assembly
PGR	SRC	protein complex assembly
PIAS1	PTPN1	protein complex assembly
GPAA1	PIGK	protein complex assembly
PIGK	PIGT	protein complex assembly
DAB2	PIN1	protein complex assembly
PKP2	SMAD9	protein complex assembly
BUB1	PLK1	protein complex assembly
CCNB1	PLK1	protein complex assembly
PLSCR1	PRKCD	protein complex assembly
GTF3C4	POLR3F	protein complex assembly
HDAC7	PPARD	protein complex assembly
PPARD	SMAD9	protein complex assembly
PPP1CA	TP53	protein complex assembly
NR3C1	PRKACA	protein complex assembly
LYN	PRKCD	protein complex assembly
HDAC7	PRKD1	protein complex assembly
NCOA2	PRMT1	protein complex assembly
CNTN1	PRNP	protein complex assembly
CTSD	PSAP	protein complex assembly
NMI	PSMA1	protein complex assembly
CDK2	PTHLH	protein complex assembly
BCR	PTPN11	protein complex assembly
ERBB2	PTPN18	protein complex assembly
CDK1	PTTG1	protein complex assembly
ATM	RAD51	protein complex assembly
ERBB2IP	RAF1	protein complex assembly
RARG	SMAD3	protein complex assembly
RASSF5	UBQLN1	protein complex assembly
RAF1	RB1	protein complex assembly
CDC42EP1	RBPMS	protein complex assembly
MYC	RELA	protein complex assembly
NFKB2	RELB	protein complex assembly
RELA	RELB	protein complex assembly
RERE	ZMYND8	protein complex assembly
RMND5A	SMAD9	protein complex assembly
RNF2	RYBP	protein complex assembly
CDK1	RRM2	protein complex assembly
FXR2	RTN4	protein complex assembly
CASP10	RYBP	protein complex assembly
SCNN1A	WWP2	protein complex assembly
ERBB2	SERPINA3	protein complex assembly
CASP4	SERPINB9	protein complex assembly
ERBB2	SH3BGRL3	protein complex assembly
EPS8	SHC1	protein complex assembly
SIL1	SMAD9	protein complex assembly
SKIL	SMAD3	protein complex assembly
SMAD4	TGFBR1	protein complex assembly
CHPF	SMAD9	protein complex assembly
PSAP	SMAD9	protein complex assembly
SMAD3	SMAD9	protein complex assembly
NR3C1	SMARCA2	protein complex assembly
ACTB	SMARCA4	protein complex assembly
NCOA1	SMARCE1	protein complex assembly
SMAD3	SMURF1	protein complex assembly
SMAD3	SMURF2	protein complex assembly
SMAD3	SNRNP70	protein complex assembly
SMAD9	SNRNP70	protein complex assembly
FYN	SOS1	protein complex assembly
RELA	SP1	protein complex assembly
SMAD3	SP1	protein complex assembly
CAPN1	SPTAN1	protein complex assembly
SMAD3	SPTBN1	protein complex assembly
DLG4	SRC	protein complex assembly
ERBB2	SRC	protein complex assembly
RELA	SRF	protein complex assembly
CREBBP	STAT3	protein complex assembly
NMI	STAT6	protein complex assembly
SMAD3	STUB1	protein complex assembly
SMAD3	SVEP1	protein complex assembly
SPTAN1	TANC1	protein complex assembly
SMAD3	TFE3	protein complex assembly
EGFR	TGFA	protein complex assembly
SMAD3	TGFBR1	protein complex assembly
SMAD3	TGFBR2	protein complex assembly
SMAD3	TGIF2	protein complex assembly
SMAD3	TGM2	protein complex assembly
NCOA1	THRA	protein complex assembly
CAMK2G	TIAM1	protein complex assembly
CHEK1	TIMELESS	protein complex assembly
CGN	TJP1	protein complex assembly
EGFR	TJP1	protein complex assembly
CGN	TJP2	protein complex assembly
CAPN1	TP53	protein complex assembly
CDK2	TP53	protein complex assembly
ATM	TP53BP1	protein complex assembly
EEF1A1	TP53BP2	protein complex assembly
RELA	TP53BP2	protein complex assembly
RELA	TRIP4	protein complex assembly
BMP1	TWSG1	protein complex assembly
SMAD9	UBQLN1	protein complex assembly
SMAD9	UBQLN4	protein complex assembly
FYN	VAV1	protein complex assembly
SMAD3	VIM	protein complex assembly
CDK2	WEE1	protein complex assembly
SMAD3	WEE1	protein complex assembly
TP53BP2	WWP2	protein complex assembly
FOXO3	YWHAG	protein complex assembly
SMAD9	YWHAQ	protein complex assembly
FOXO3	YWHAZ	protein complex assembly
JUP	ZFYVE9	protein complex assembly
ZFYVE9	ZMYND8	protein complex assembly
CALCOCO2	ZNF451	protein complex assembly
DCN	THBS1	protein complex assembly
JAG1	THBS1	protein complex assembly
MMP2	THBS1	protein complex assembly
THBS1	TNFAIP6	protein complex assembly
CSTF2	CSTF3	protein complex assembly
CSTF2	IKBKAP	protein complex assembly
CSTF2	IMMT	protein complex assembly
CSTF2	UBQLN4	protein complex assembly
SMARCA4	SMARCC1	protein complex assembly
ICAM3	MSN	protein complex assembly
IKBKB	TNFAIP3	protein complex assembly
TNFAIP3	TRAF1	protein complex assembly
TNFAIP3	TNIP1	protein complex assembly
TRAF1	TRAF2	protein complex assembly
TNFAIP3	YWHAZ	protein complex assembly
COL1A1	ITGA5	protein dephosphorylation
ITGA5	TNC	protein dephosphorylation
BLM	RAD51	protein dephosphorylation
CHEK1	RAD51	protein dephosphorylation
RAD51	RAD51AP1	protein dephosphorylation
CASP4	SERPINB9	cellular amino acid metabolic process
SERPINB9	UNC119	cellular amino acid metabolic process
ABL1	PIK3R1	cellular amino acid metabolic process
ADAM9	ITGA6	cellular amino acid metabolic process
CD82	ITGA6	cellular amino acid metabolic process
CTNNB1	PIK3R1	cellular amino acid metabolic process
EZR	PIK3R1	cellular amino acid metabolic process
IL1RAP	PIK3R1	cellular amino acid metabolic process
IRS1	PIK3R1	cellular amino acid metabolic process
ITGA6	ITGB4	cellular amino acid metabolic process
ITGB4	PRKCD	cellular amino acid metabolic process
IRS1	PRKCD	cellular amino acid metabolic process
ITGA6	PRKCD	cellular amino acid metabolic process
PIK3R1	TGFBR2	cellular amino acid metabolic process
NCOA1	NR3C1	cellular amino acid metabolic process
NR3C1	PRKACA	cellular amino acid metabolic process
NR3C1	SMARCA2	cellular amino acid metabolic process
NCOA1	SMARCE1	cellular amino acid metabolic process
AKAP9	PCNT	cellular biogenic amine metabolic process
A2M	HSPA5	protein targeting
A2M	LRP1	protein targeting
A2M	MMP2	protein targeting
AATF	RELA	protein targeting
CD44	TGFBR2	protein targeting
CSNK2A1	CTNNB1	protein targeting
CTNNB1	TGFBR2	protein targeting
DAB2	TGFBR2	protein targeting
PIK3R1	TGFBR2	protein targeting
CSNK2A1	RELA	protein targeting
SMAD3	TGFBR2	protein targeting
TGFB2	TGFBR2	protein targeting
PACS1	VAMP4	protein targeting
DCX	NFASC	protein targeting
NFASC	NRCAM	protein targeting
NFASC	SCN1B	protein targeting
NFASC	SCN3B	protein targeting
NFASC	TNR	protein targeting
BCL3	NFKB1	protein targeting
CDK9	NFKB1	protein targeting
CFLAR	NFKB1	protein targeting
CTNNB1	NFKB1	protein targeting
ELF3	NFKB1	protein targeting
IKBKB	NFKB1	protein targeting
NFKB1	NFKB2	protein targeting
NFKB1	NFKBIE	protein targeting
NFKB1	PDCD11	protein targeting
NFKB1	STAT6	protein targeting
BCL3	NFKB1	protein targeting to membrane
CDK9	NFKB1	protein targeting to membrane
CFLAR	NFKB1	protein targeting to membrane
CTNNB1	NFKB1	protein targeting to membrane
ELF3	NFKB1	protein targeting to membrane
IKBKB	NFKB1	protein targeting to membrane
NFKB1	NFKB2	protein targeting to membrane
NFKB1	NFKBIE	protein targeting to membrane
NFKB1	PDCD11	protein targeting to membrane
NFKB1	STAT6	protein targeting to membrane
EPB41L3	YWHAH	protein targeting to membrane
KCNH2	YWHAH	protein targeting to membrane
RIMS2	YWHAH	protein targeting to membrane
AKAP9	PPP1CA	glycerophospholipid metabolic process
NOM1	PPP1CA	glycerophospholipid metabolic process
AKAP9	PCNT	glycerophospholipid metabolic process
PLCL2	PPP1CA	glycerophospholipid metabolic process
PPP1CA	PPP1R13L	glycerophospholipid metabolic process
PPP1CA	TP53	glycerophospholipid metabolic process
CHPF	SMAD9	glycerophospholipid metabolic process
EXPH5	SMAD9	glycerophospholipid metabolic process
GRN	SMAD9	glycerophospholipid metabolic process
LNPEP	SMAD9	glycerophospholipid metabolic process
MAN1C1	SMAD9	glycerophospholipid metabolic process
PABPC4	SMAD9	glycerophospholipid metabolic process
PKP2	SMAD9	glycerophospholipid metabolic process
PPARD	SMAD9	glycerophospholipid metabolic process
PSAP	SMAD9	glycerophospholipid metabolic process
RMND5A	SMAD9	glycerophospholipid metabolic process
SIL1	SMAD9	glycerophospholipid metabolic process
SMAD3	SMAD9	glycerophospholipid metabolic process
SMAD9	SNRNP70	glycerophospholipid metabolic process
SMAD9	UBQLN1	glycerophospholipid metabolic process
SMAD9	UBQLN4	glycerophospholipid metabolic process
SMAD9	YWHAQ	glycerophospholipid metabolic process
CD151	ITGA3	glycerophospholipid metabolic process
CD151	MMP7	glycerophospholipid metabolic process
CD151	PTGFRN	glycerophospholipid metabolic process
AKAP11	GSK3B	intracellular protein transport
AKAP11	PRKAR1A	intracellular protein transport
ANXA3	UNC119	intracellular protein transport
APBA1	APP	intracellular protein transport
APBB1	APP	intracellular protein transport
APC	GSK3B	intracellular protein transport
ARL15	UNC119	intracellular protein transport
ARL2	UNC119	intracellular protein transport
ARL3	UNC119	intracellular protein transport
ARL4D	UNC119	intracellular protein transport
APP	BACE1	intracellular protein transport
APP	BGN	intracellular protein transport
APP	BLMH	intracellular protein transport
CASP10	CASP8	intracellular protein transport
CASP10	CASP4	intracellular protein transport
CASP8	KRT18	intracellular protein transport
CBLC	CRK	intracellular protein transport
CBLC	EGFR	intracellular protein transport
CBLC	LYN	intracellular protein transport
CBLC	SRC	intracellular protein transport
CDK5RAP3	CRMP1	intracellular protein transport
CDKN2C	UNC119	intracellular protein transport
ARL15	CRMP1	intracellular protein transport
APP	CTSD	intracellular protein transport
DCTN1	GSK3B	intracellular protein transport
CRMP1	DPYSL2	intracellular protein transport
EXOC8	KRT18	intracellular protein transport
CRMP1	FXR1	intracellular protein transport
CRMP1	GNE	intracellular protein transport
APP	GSK3B	intracellular protein transport
DPYSL2	GSK3B	intracellular protein transport
APP	GSN	intracellular protein transport
CASP4	IL18	intracellular protein transport
CASP4	IL1B	intracellular protein transport
APP	ITM2B	intracellular protein transport
EXOC8	KRT15	intracellular protein transport
EGFR	KRT18	intracellular protein transport
KRT18	SERPINE1	intracellular protein transport
KRT15	KRT6A	intracellular protein transport
APP	LDLRAP1	intracellular protein transport
LYN	SNCA	intracellular protein transport
GSK3B	MAP1B	intracellular protein transport
MAPK10	UNC119	intracellular protein transport
APP	MAPK8IP1	intracellular protein transport
APP	MAPK8IP2	intracellular protein transport
APP	NCSTN	intracellular protein transport
PLAU	SERPINE1	intracellular protein transport
CRMP1	PMF1	intracellular protein transport
GSK3B	PRKACA	intracellular protein transport
EGFR	PRKAR1A	intracellular protein transport
GSK3B	PTPN1	intracellular protein transport
CRMP1	RTN4	intracellular protein transport
CRMP1	SAT1	intracellular protein transport
CASP4	SERPINB9	intracellular protein transport
GSK3B	SGK3	intracellular protein transport
MAPK8IP1	SNCA	intracellular protein transport
CRMP1	TRIP13	intracellular protein transport
SERPINE1	UBQLN4	intracellular protein transport
SERPINB9	UNC119	intracellular protein transport
CRMP1	ZNF24	intracellular protein transport
PEX19	PXMP4	intracellular protein transport
AP1B1	SMAD2	intracellular protein transport
BCL3	NFKB1	intracellular protein transport
BMP2	BMPR1B	intracellular protein transport
BMP6	BMPR1B	intracellular protein transport
BMPR1B	NKIRAS1	intracellular protein transport
CAPN2	NFKBIA	intracellular protein transport
CAPN2	CDK5R1	intracellular protein transport
CDK9	NFKB1	intracellular protein transport
CFLAR	NFKB1	intracellular protein transport
COMMD1	RELA	intracellular protein transport
CTNNB1	NFKB1	intracellular protein transport
COMMD1	CUL1	intracellular protein transport
ELF3	NFKB1	intracellular protein transport
GPS1	TP53	intracellular protein transport
IKBKB	NFKB1	intracellular protein transport
AP1B1	KIF13A	intracellular protein transport
BCL3	NFKB2	intracellular protein transport
NFKB1	NFKB2	intracellular protein transport
NFKB2	NFKBIA	intracellular protein transport
NFKB1	NFKBIE	intracellular protein transport
NFKBIA	NKIRAS1	intracellular protein transport
CUL1	NR1D2	intracellular protein transport
NFKB1	PDCD11	intracellular protein transport
BMPR1B	RASD2	intracellular protein transport
NFKBIE	RELA	intracellular protein transport
SMAD2	SP1	intracellular protein transport
RELA	SP1	intracellular protein transport
BMPR1B	SRGAP1	intracellular protein transport
NFKB1	STAT6	intracellular protein transport
NFKBIA	TNFSF11	intracellular protein transport
CDK9	TP53	intracellular protein transport
CDK5R1	TTBK1	intracellular protein transport
CCND1	CDK4	intracellular protein transport
TNNI2	TNNT1	intracellular protein transport
CADPS	LUC7L2	intracellular protein transport
CD44	TGFBR2	intracellular protein transport
CTNNB1	TGFBR2	intracellular protein transport
DAB2	TGFBR2	intracellular protein transport
DSCAML1	MAGI2	intracellular protein transport
MAGI2	PTEN	intracellular protein transport
MAGI2	SMAD3	intracellular protein transport
MAGI2	TGFA	intracellular protein transport
PIK3R1	TGFBR2	intracellular protein transport
DSCAML1	PLCL2	intracellular protein transport
PLCL2	PPP1CA	intracellular protein transport
CTNNB1	SMAD3	intracellular protein transport
SMAD3	TGFBR2	intracellular protein transport
TGFB2	TGFBR2	intracellular protein transport
EPB41L3	YWHAH	intracellular protein transport
KCNH2	YWHAH	intracellular protein transport
RIMS2	YWHAH	intracellular protein transport
DNAJA3	MET	intracellular protein transport
EGFR	MET	intracellular protein transport
FAS	MET	intracellular protein transport
ITGB4	MET	intracellular protein transport
MET	PTPRJ	intracellular protein transport
MET	SPSB1	intracellular protein transport
MET	SRC	intracellular protein transport
CCT5	SSSCA1	intracellular protein transport
COL1A2	SPARC	intracellular protein transport
ESRRG	PROX1	intracellular protein transport
CNTN1	FYN	intracellular protein transport
DLG4	FYN	intracellular protein transport
FLT1	FYN	intracellular protein transport
FYN	MAPT	intracellular protein transport
FYN	PDGFRB	intracellular protein transport
FYN	PRKCH	intracellular protein transport
PRKCH	PTPN11	intracellular protein transport
DCX	NFASC	intracellular protein transport
NFASC	NRCAM	intracellular protein transport
NFASC	SCN1B	intracellular protein transport
NFASC	SCN3B	intracellular protein transport
NFASC	TNR	intracellular protein transport
CBX5	HDAC5	receptor-mediated endocytosis
IRF3	SERPINB2	activation of cysteine-type endopeptidase activity involved in apoptotic process
IRF3	SYT1	activation of cysteine-type endopeptidase activity involved in apoptotic process
CHPF	SMAD9	striated muscle contraction
EXPH5	SMAD9	striated muscle contraction
GRN	SMAD9	striated muscle contraction
LNPEP	SMAD9	striated muscle contraction
MAN1C1	SMAD9	striated muscle contraction
PABPC4	SMAD9	striated muscle contraction
PKP2	SMAD9	striated muscle contraction
PPARD	SMAD9	striated muscle contraction
PSAP	SMAD9	striated muscle contraction
RMND5A	SMAD9	striated muscle contraction
SIL1	SMAD9	striated muscle contraction
SMAD3	SMAD9	striated muscle contraction
SMAD9	SNRNP70	striated muscle contraction
SMAD9	UBQLN1	striated muscle contraction
SMAD9	UBQLN4	striated muscle contraction
SMAD9	YWHAQ	striated muscle contraction
A2M	MMP2	response to stress
ABCA1	PRKACA	response to stress
ABI1	EPS8	response to stress
ABL1	ARHGAP17	response to stress
ABLIM1	ACTG1	response to stress
ABLIM1	LDOC1	response to stress
ACPP	ERBB2	response to stress
ACSL3	NDRG1	response to stress
ACTA1	AFAP1	response to stress
ACTB	ACTG1	response to stress
ACTB	EZR	response to stress
ACTB	NT5E	response to stress
ACTB	SVIL	response to stress
ACTG1	CFL1	response to stress
ACTN1	CTNNA1	response to stress
ACTN1	SVIL	response to stress
ACTN1	VCL	response to stress
ACTN4	GSN	response to stress
ACTN4	SVIL	response to stress
ACTR3	CDH1	response to stress
ADAM12	FSTL3	response to stress
ADORA1	GNAZ	response to stress
ADPGK	UBQLN4	response to stress
ADRBK1	GIT1	response to stress
ADRBK1	MAPK3	response to stress
ADRM1	UBQLN1	response to stress
AES	GABARAP	response to stress
AFAP1	PRKCD	response to stress
AKAP11	GSK3B	response to stress
AKAP11	PRKAR1A	response to stress
AKAP11	PRKAR2B	response to stress
AKAP9	CALM3	response to stress
AKT1	APLP2	response to stress
AKT1	AKTIP	response to stress
AMOTL2	SVIL	response to stress
AMPH	CDK5	response to stress
AMPH	CDK5R1	response to stress
AMPH	SYNJ1	response to stress
ANXA2	PHB	response to stress
ANXA2	SRC	response to stress
ANXA3	TP53	response to stress
AP1G1	MAP1A	response to stress
AP1G1	SYP	response to stress
AP2B1	LDLRAP1	response to stress
APBB1	APP	response to stress
APBB1	ENAH	response to stress
APBB1	PRNP	response to stress
APC	CTBP1	response to stress
APCS	CRP	response to stress
APEX1	NME1	response to stress
APEX1	TP53	response to stress
APBB1	APLP1	response to stress
APLP1	PRNP	response to stress
APLP1	SAT1	response to stress
APLP1	TSC22D1	response to stress
APBB1	APLP2	response to stress
APP	CLU	response to stress
APP	CTSD	response to stress
APP	GSK3B	response to stress
APP	MAPK8IP2	response to stress
ARF1	ASAP1	response to stress
ARF6	EZR	response to stress
ARHGAP1	EPB41L1	response to stress
ARHGAP17	GRB2	response to stress
ARHGEF1	CD44	response to stress
ABCA1	ARHGEF12	response to stress
ASAH1	SMPD1	response to stress
ASAP1	SRC	response to stress
ATF2	UBE2I	response to stress
ATF3	SMAD3	response to stress
ATF4	LDOC1	response to stress
ATM	BRCA1	response to stress
ATM	MRE11A	response to stress
ATN1	CBFA2T2	response to stress
ATN1	DVL2	response to stress
ATP5C1	CCND3	response to stress
ATRX	KIAA1377	response to stress
ATRX	NEK1	response to stress
AURKA	NUF2	response to stress
AURKB	NUF2	response to stress
AXIN1	DVL1	response to stress
BARD1	TP53	response to stress
BCL10	RIPK2	response to stress
BCL2	TP53BP2	response to stress
BCL6	HDAC7	response to stress
BCL6	JUNB	response to stress
BCOR	HDAC5	response to stress
BCR	GRB2	response to stress
APP	BGN	response to stress
BIRC2	HTRA2	response to stress
BIRC3	HTRA2	response to stress
BIRC3	TRAF1	response to stress
BLM	CHEK1	response to stress
BLM	RAD51	response to stress
BMP1	COL7A1	response to stress
BMP2	TGFB2	response to stress
BMP6	BMPR1B	response to stress
BMP2	BMPR1B	response to stress
BRAF	PRKACA	response to stress
BRAF	PRKCE	response to stress
BRCA1	CDK1	response to stress
BUB1	CDC20	response to stress
BUB1B	CDC20	response to stress
C1QA	CD93	response to stress
C1R	SERPING1	response to stress
C1S	SERPING1	response to stress
C3	CFI	response to stress
C3	LAMA1	response to stress
APCS	C4BPA	response to stress
C3	C5	response to stress
C5	C7	response to stress
CADM1	EPB41L3	response to stress
CALD1	CDK1	response to stress
CALM1	CAMKK1	response to stress
CALM1	RELA	response to stress
CALM3	INSR	response to stress
APP	CALR	response to stress
CAMK2G	SYN1	response to stress
CAMK2G	TIAM1	response to stress
ACTB	CAP1	response to stress
CAPN1	TP53	response to stress
CAPN2	F2RL1	response to stress
BCL10	CARD10	response to stress
CARD6	RIPK2	response to stress
CASK	EPS8	response to stress
CASP10	CASP4	response to stress
CASP10	CASP7	response to stress
CASP10	CFLAR	response to stress
BIRC2	CASP7	response to stress
CASP7	CFLAR	response to stress
CASP7	KRT18	response to stress
APP	CASP8	response to stress
CASP8	TNFRSF10A	response to stress
CAV1	FLNA	response to stress
CAV1	GJA1	response to stress
CBFA2T2	CBFB	response to stress
CBL	PDGFRB	response to stress
CBX5	HDAC5	response to stress
CCDC130	EEF1A1	response to stress
CCDC85B	NGFRAP1	response to stress
CCNA2	CDC25C	response to stress
CCNA2	CDK1	response to stress
BRCA1	CCNB1	response to stress
CCNB1	CDC25C	response to stress
CCNB1	PLK1	response to stress
CCND3	CDKN1B	response to stress
CCND3	NPDC1	response to stress
CCNE1	CDK1	response to stress
ACTB	CCT5	response to stress
CCT5	IKBKAP	response to stress
CCT5	TP53	response to stress
CD36	LYN	response to stress
CD44	EGFR	response to stress
CD44	EZR	response to stress
CD93	COL4A1	response to stress
CCNA2	CDC20	response to stress
CDC25B	CDK1	response to stress
CDC25B	KAT2B	response to stress
CDC25B	MELK	response to stress
CDC25C	YWHAZ	response to stress
CDC37	CDK2	response to stress
CDC42EP1	PLSCR1	response to stress
CDC73	TCF4	response to stress
CASP8	CDH1	response to stress
CDH1	CTNNB1	response to stress
CDH1	VCL	response to stress
CDH2	GNA12	response to stress
CDH5	KDR	response to stress
APLP2	CDK1	response to stress
BUB1	CDK1	response to stress
CDK2	TP53	response to stress
CAPN1	CDK5R1	response to stress
CDK5	CDK5RAP1	response to stress
CDK9	TP53	response to stress
ABL1	CDKN1B	response to stress
ATF2	CEBPB	response to stress
BUB1B	CENPE	response to stress
CENPE	CENPF	response to stress
CEP55	PLK1	response to stress
C3	CFB	response to stress
ACTB	CFL1	response to stress
CFL1	YWHAZ	response to stress
CASP8	CFLAR	response to stress
CFLAR	TNFRSF10B	response to stress
CGN	F11R	response to stress
CGN	TJP2	response to stress
CHD1	SAFB	response to stress
CHD3	HTT	response to stress
CHEK1	CLSPN	response to stress
CHGA	PLG	response to stress
CDK5R1	CHN1	response to stress
CHN1	TGFBR1	response to stress
CHPF	PIN1	response to stress
CHPF	SKIL	response to stress
CIR1	SNW1	response to stress
CLCN3	GOPC	response to stress
CLDN1	TJP1	response to stress
CLDN4	EPHA2	response to stress
CLIC5	EZR	response to stress
CLTC	DNAJC6	response to stress
CLTC	GGA2	response to stress
CLU	XRCC6	response to stress
CNDP2	NDRG1	response to stress
CNKSR2	DLG2	response to stress
ACTB	CNN2	response to stress
CNTN1	FYN	response to stress
BGN	COL1A1	response to stress
BMP1	COL1A1	response to stress
COL2A1	PCOLCE	response to stress
COL3A1	HTRA1	response to stress
APP	COL4A1	response to stress
COL4A1	NID1	response to stress
BGN	COL4A2	response to stress
COL6A3	MMP2	response to stress
COL1A1	COL7A1	response to stress
COL7A1	LAMA1	response to stress
COMMD1	RELA	response to stress
COL2A1	COMP	response to stress
COPS4	COPS6	response to stress
COPS5	TP53	response to stress
COPS6	CUL1	response to stress
CPE	GTF3C1	response to stress
CPEB1	DYNLRB1	response to stress
ATM	CREB1	response to stress
CREB1	MAPK14	response to stress
CREBBP	CSNK2A1	response to stress
CRHR1	GNAO1	response to stress
CRHR1	GNAS	response to stress
CRHR1	UCN3	response to stress
CRIP2	GATA4	response to stress
CRIP2	PTPN13	response to stress
CRK	FRS2	response to stress
CRMP1	EIF2S2	response to stress
CRP	FCGR2B	response to stress
CRY1	CSNK1E	response to stress
CRY1	PER1	response to stress
CRY1	PER2	response to stress
CRY2	PER1	response to stress
CRY2	PER2	response to stress
CRYAB	HSPB1	response to stress
CD44	CSK	response to stress
AXIN1	CSNK1E	response to stress
CSNK1E	SOCS3	response to stress
CSNK2A1	SP1	response to stress
CDC37	CSNK2A2	response to stress
CSTF2	IKBKAP	response to stress
CSTF2	UBQLN4	response to stress
CSTF2	CSTF3	response to stress
CTBP1	KAT2B	response to stress
CTGF	TGFB2	response to stress
CTNNA1	CTNNB1	response to stress
CTNNA1	VCL	response to stress
CREBBP	CTNNB1	response to stress
CTNNB1	EZR	response to stress
CTNNB1	PIK3R1	response to stress
CDH1	CTNND1	response to stress
CTNND1	ERBB2IP	response to stress
CTRB1	SERPINA3	response to stress
CTSB	CTSD	response to stress
CTSD	INS	response to stress
CTNND1	CTTN	response to stress
CTTN	SVIL	response to stress
CTTN	TJP1	response to stress
COMMD1	CUL1	response to stress
CYFIP2	FXR1	response to stress
CYFIP2	NCKAP1	response to stress
CDK5	DAB1	response to stress
DAB2	SMAD3	response to stress
DAB2	TGFBR1	response to stress
DAXX	HDAC1	response to stress
DCLRE1A	PIAS1	response to stress
DCN	EGFR	response to stress
DCTN1	GRB2	response to stress
DCTN1	GSK3B	response to stress
DCTN1	PAFAH1B1	response to stress
DCX	PAFAH1B1	response to stress
COL1A1	DDR2	response to stress
DDX24	EP300	response to stress
DDX24	GIT1	response to stress
DHCR24	TP53	response to stress
DHX9	ILF3	response to stress
DLG2	DLG4	response to stress
CNKSR2	DLG4	response to stress
DLG4	FYN	response to stress
DNAJA1	HSPA8	response to stress
AMPH	DNM1	response to stress
DNM1	PIAS1	response to stress
DNM1	PRNP	response to stress
DNM1	SNAP25	response to stress
DOCK3	PSEN2	response to stress
DPF2	RELB	response to stress
DPP6	PRNP	response to stress
CRMP1	DPYSL2	response to stress
DSCC1	PCNA	response to stress
DVL1	SMAD4	response to stress
CSNK1E	DVL2	response to stress
DYNC1I1	DYNLL2	response to stress
DYNLL2	EWSR1	response to stress
DYNC1I1	DYNLRB1	response to stress
EDN1	UBQLN4	response to stress
EDNRB	GNA13	response to stress
EEA1	RAB22A	response to stress
EEF1A1	TGIF1	response to stress
EFNA1	EPHA2	response to stress
EFNA1	KAT5	response to stress
EFNA3	EPHA2	response to stress
EFNA4	EPHA2	response to stress
EFNB2	EPHB2	response to stress
EFNB2	NCK2	response to stress
EGF	ERBB2	response to stress
EGF	ERBB3	response to stress
CALM1	EGFR	response to stress
CDH1	EGFR	response to stress
EGFR	EPHA2	response to stress
EGFR	EZR	response to stress
EGFR	KRT18	response to stress
EGFR	KRT8	response to stress
EIF2S1	EIF2S2	response to stress
EIF2S2	UNC119	response to stress
EIF2S3	NDRG1	response to stress
EIF3A	EIF3B	response to stress
EIF3A	EIF4G1	response to stress
EIF3D	EIF3G	response to stress
EIF3D	EIF5	response to stress
EIF3D	PHLDA1	response to stress
EIF3B	EIF3G	response to stress
EIF3B	EIF3J	response to stress
EIF3D	EIF3J	response to stress
EIF3B	EIF4G1	response to stress
EIF4G1	PAK2	response to stress
ANXA3	EMG1	response to stress
ABL1	EP300	response to stress
EP300	NCOA1	response to stress
EP300	NCOA6	response to stress
EPB41L1	ITPR1	response to stress
EPB41L3	YWHAH	response to stress
EPHB2	RYK	response to stress
EFNB2	EPHB4	response to stress
EPS8	SHB	response to stress
EPS8	SHC1	response to stress
EGFR	ERBB2	response to stress
ERBB2	TGFA	response to stress
ERBB2IP	RAF1	response to stress
ERBB2	ERBB3	response to stress
ERBB3	MUC1	response to stress
BCR	ERCC3	response to stress
EWSR1	PCBP1	response to stress
EXOSC10	EXOSC5	response to stress
EXOSC5	POLR2L	response to stress
CDH1	EZR	response to stress
F11	SERPINA5	response to stress
F11R	PARD3	response to stress
CAPN1	F2RL1	response to stress
CDH5	F2RL2	response to stress
FBN1	LTBP1	response to stress
FBP1	LNX1	response to stress
CRP	FCGR2A	response to stress
APCS	FCGR2B	response to stress
FCGR2B	INPP5D	response to stress
CCDC85B	FCHSD2	response to stress
FGA	FGG	response to stress
FGF12	MAPK8IP2	response to stress
FGFR1	PLCG1	response to stress
FGFR3	STAT3	response to stress
FGG	ICAM1	response to stress
FHL2	ITGA3	response to stress
FHL2	ITGB5	response to stress
ACTB	FLII	response to stress
ERBB3	FLNA	response to stress
FLT1	FYN	response to stress
FMOD	TGFB1	response to stress
FMR1	RANBP9	response to stress
ARHGAP17	FNBP1	response to stress
FNBP1	TNKS	response to stress
FNBP1	WASL	response to stress
CENPF	FNTA	response to stress
FOSL2	JUNB	response to stress
FOXO3	SMAD3	response to stress
FRMD6	RASSF8	response to stress
FGFR1	FRS2	response to stress
FSTL3	SMAD4	response to stress
FUS	POLR2A	response to stress
FUS	SFPQ	response to stress
FXR1	KIAA1377	response to stress
CYFIP2	FXR2	response to stress
FXR2	LDOC1	response to stress
FYN	GRIN2A	response to stress
FYN	PRKCH	response to stress
FYTTD1	SHBG	response to stress
GAB2	SHC1	response to stress
GABARAP	HDAC5	response to stress
GAD2	PRKCE	response to stress
GADD45B	PPARD	response to stress
GEMIN5	SNRPB	response to stress
GEMIN5	SNRPD1	response to stress
ARF1	GGA2	response to stress
GGA2	PIN1	response to stress
GJB1	OCLN	response to stress
DLG2	GLS2	response to stress
GNA12	GNB1	response to stress
GNA13	PRKACA	response to stress
GNAI1	IGF1R	response to stress
GNAI1	RASD1	response to stress
ADORA1	GNAI2	response to stress
GNAI2	OPRD1	response to stress
GNAI2	RASD1	response to stress
ADORA1	GNAO1	response to stress
GNAO1	SCN8A	response to stress
GNAS	SNX13	response to stress
GNAZ	OPRD1	response to stress
GNAZ	PRKCD	response to stress
GNB1	HDAC5	response to stress
GNB2	GNG7	response to stress
GNB1	GNG7	response to stress
GOPC	SSTR5	response to stress
GPAA1	GRIK5	response to stress
GPAA1	PIGT	response to stress
GPS1	TP53	response to stress
GNAO1	GPSM2	response to stress
GRB2	RAPGEF1	response to stress
ERBB2	GRB7	response to stress
CDH2	GRIK2	response to stress
GRIK2	GRIK5	response to stress
DLG4	GRIK5	response to stress
DLG2	GRIN2A	response to stress
GRIN2A	PLCG1	response to stress
FLNA	GRM7	response to stress
APC	GSK3B	response to stress
DPYSL2	GSK3B	response to stress
APP	GSN	response to stress
GSTM4	TLE1	response to stress
FGFR3	GTF3C1	response to stress
GTF3C1	GTF3C4	response to stress
HAVCR1	UBQLN4	response to stress
HDAC1	TP53	response to stress
HDAC2	TP53	response to stress
HDAC5	ZBTB16	response to stress
HDAC7	PPARD	response to stress
HES1	STAT3	response to stress
HGS	NF2	response to stress
HIPK3	LIMK2	response to stress
HIPK3	SIAH1	response to stress
HIST1H1B	MELK	response to stress
HNF4A	TP53	response to stress
ACTB	HNRNPAB	response to stress
HNRNPD	PCBP1	response to stress
HNRNPK	PCBP1	response to stress
CEBPB	HOMER3	response to stress
BRAF	HRAS	response to stress
HSP90AA1	HSPA8	response to stress
HSPA13	UBQLN2	response to stress
HSPA8	YWHAG	response to stress
DAXX	HSPB1	response to stress
HSPB1	TP53	response to stress
CTGF	HSPG2	response to stress
HSPA8	HSPH1	response to stress
COL1A1	HTRA1	response to stress
FCHSD2	HTRA1	response to stress
APP	HTRA2	response to stress
HTT	KIAA1377	response to stress
EGFR	ICAM1	response to stress
IFT20	KIF3B	response to stress
ARHGEF12	IGF1R	response to stress
CTSD	IGF2R	response to stress
GTF3C1	IGFBP3	response to stress
IKBKAP	MAPK8	response to stress
IKBKAP	IKBKB	response to stress
IKZF5	LDOC1	response to stress
CASP4	IL18	response to stress
CASP4	IL1B	response to stress
IL1RAP	PIK3R1	response to stress
IL6ST	PLAUR	response to stress
FUS	ILF3	response to stress
CSTF2	IMMT	response to stress
IMPDH2	UBQLN4	response to stress
INADL	KIF1B	response to stress
INPP5D	PECAM1	response to stress
CPE	INS	response to stress
HRAS	INSR	response to stress
CDH1	IRS1	response to stress
IRS1	PIK3R1	response to stress
HSPG2	ITGA2	response to stress
COL1A1	ITGA5	response to stress
CALR	ITGAV	response to stress
ITGAV	ITGB6	response to stress
CD36	ITGB3	response to stress
ITGB3	PDGFRA	response to stress
ERBB2	ITGB4	response to stress
DAB2	ITGB5	response to stress
ACTA1	ITPKA	response to stress
ITPR1	PRKACA	response to stress
JAK1	PDGFRA	response to stress
CDH1	JUP	response to stress
ERBB2	JUP	response to stress
EPHB2	KALRN	response to stress
KAT2B	RELA	response to stress
APBB1	KAT5	response to stress
KCNB1	SNAP25	response to stress
DLG2	KCNJ2	response to stress
FLT1	KDR	response to stress
AKTIP	KIAA1377	response to stress
GIT1	KIAA1377	response to stress
CDC73	KIDINS220	response to stress
CHD3	KIF15	response to stress
KIF15	MKI67	response to stress
GIT1	KIF1A	response to stress
KIF1B	SNTA1	response to stress
KIF3A	KIF3B	response to stress
KIF3A	NEK1	response to stress
KIFC3	SVIL	response to stress
FYN	KIT	response to stress
IGF1R	KL	response to stress
KLF4	KLF6	response to stress
KLF6	SP1	response to stress
KRT14	KRT5	response to stress
KRT14	PKP1	response to stress
CASP8	KRT18	response to stress
KRT18	SVIL	response to stress
KRT5	TCHP	response to stress
KRT18	KRT8	response to stress
CNTN1	L1CAM	response to stress
LAMA1	NID1	response to stress
APP	LDLRAP1	response to stress
CLTC	LDLRAP1	response to stress
KRT18	LDOC1	response to stress
LIMA1	SVIL	response to stress
LIMK2	PARD3	response to stress
ACTB	LMNA	response to stress
FLNA	LMNA	response to stress
LMNA	SMAD3	response to stress
LMNA	SVIL	response to stress
LNPEP	SMAD9	response to stress
LNX1	SAT1	response to stress
LPHN1	ROS1	response to stress
LPHN1	SHANK2	response to stress
LPP	SVIL	response to stress
A2M	LRP1	response to stress
CLU	LRP8	response to stress
LRP8	RELN	response to stress
IGFBP3	LTBP1	response to stress
CASP7	LYN	response to stress
INSR	MAD2L1	response to stress
MAD2L1	NDC80	response to stress
MADD	NPDC1	response to stress
MADD	TNFRSF10A	response to stress
MAFG	NFE2L1	response to stress
MAGEE1	USP7	response to stress
CHD3	MAN2A2	response to stress
GIT1	MAN2A2	response to stress
DLG2	MAP1A	response to stress
DLG4	MAP1A	response to stress
MAP1A	MAP1LC3A	response to stress
GSK3B	MAP1B	response to stress
MAP1B	PAFAH1B1	response to stress
MAP3K5	RAF1	response to stress
GAB2	MAPK3	response to stress
CCND3	MAPK4	response to stress
MAPK8	REL	response to stress
MAPK8IP1	MAPK8IP2	response to stress
CDC42EP1	MAPKAP1	response to stress
APC	MAPRE1	response to stress
CASP7	MAPT	response to stress
MAPT	SPTB	response to stress
MBIP	PLEKHF2	response to stress
MED17	TP53	response to stress
EIF2S1	MELK	response to stress
MLPH	RAB27A	response to stress
LYN	MME	response to stress
MMP10	MMP9	response to stress
COL1A1	MMP2	response to stress
DCN	MMP2	response to stress
CD44	MMP7	response to stress
COL1A1	MMP9	response to stress
COL4A1	MMP9	response to stress
MRE11A	XRCC6	response to stress
AKT1	MST1R	response to stress
HTT	MTSS1	response to stress
MUC1	PRKCD	response to stress
BCL2	MYC	response to stress
MYC	NMI	response to stress
MYC	UBB	response to stress
MYH9	SVIL	response to stress
MYL12A	SVIL	response to stress
ACTB	MYO1E	response to stress
MYO3A	TGFBR1	response to stress
DYNLL2	MYO5A	response to stress
MYO5A	RAB11A	response to stress
GNA12	NAPA	response to stress
NAPA	NSF	response to stress
EGFR	NCK2	response to stress
CSNK2A1	NCL	response to stress
CREBBP	NCOA2	response to stress
MME	NDRG1	response to stress
ATP5C1	NDUFB3	response to stress
NECAP2	NMI	response to stress
NECAP2	PLSCR1	response to stress
NEFH	STXBP1	response to stress
NEK1	TP53BP1	response to stress
NEK6	PIN1	response to stress
NEK6	TGFBR1	response to stress
CTNNB1	NF2	response to stress
EZR	NF2	response to stress
ATF4	NFE2L1	response to stress
CFLAR	NFKB1	response to stress
IKBKB	NFKB2	response to stress
NFKB2	RELB	response to stress
NFYA	NFYB	response to stress
NFYA	TP53	response to stress
NFYB	TP53	response to stress
NGFRAP1	TRAF5	response to stress
NHP2L1	RAD17	response to stress
NHP2L1	XRCC6	response to stress
COL1A1	NID1	response to stress
CNTN1	NOTCH2	response to stress
NOTCH2NL	UBQLN4	response to stress
NQO1	TP53	response to stress
CASP8	NR1H4	response to stress
NCOA1	NR3C1	response to stress
NR3C1	PRKACA	response to stress
NR3C2	PIAS1	response to stress
NRP2	PGF	response to stress
NRXN1	SYT1	response to stress
GABARAP	NSF	response to stress
NCK2	NTRK2	response to stress
GNAS	NUCB1	response to stress
NDC80	NUF2	response to stress
NCOA6	NUMA1	response to stress
NUMA1	TNKS	response to stress
OCLN	SMAD4	response to stress
OCLN	TJP2	response to stress
CLTC	OCRL	response to stress
ODF2	SVIL	response to stress
GNAO1	OPRD1	response to stress
EEF1A1	PABPC4	response to stress
ABL1	PAK2	response to stress
PAK3	SYN1	response to stress
KALRN	PAM	response to stress
PAPPA	SKIL	response to stress
INADL	PARD3	response to stress
PCBP1	PTBP1	response to stress
GIT1	PCLO	response to stress
HDAC1	PCNA	response to stress
AKAP9	PCNT	response to stress
COL3A1	PCOLCE	response to stress
ACTB	PCYT1A	response to stress
EGFR	PDGFRB	response to stress
PDGFRA	PDGFRB	response to stress
PDLIM7	UBQLN4	response to stress
CLCN3	PDZK1	response to stress
FYN	PECAM1	response to stress
PEG3	USP7	response to stress
PER1	PER2	response to stress
PER1	PER3	response to stress
PER2	PER3	response to stress
PEX7	PHYH	response to stress
ACTA1	PFN1	response to stress
ACTB	PFN1	response to stress
PFN1	VASP	response to stress
FLT1	PGF	response to stress
NCOA1	PGR	response to stress
PGR	PIAS1	response to stress
PGR	SRC	response to stress
PABPC4	PHLDA1	response to stress
PHYH	TOM1L1	response to stress
PIAS1	PIAS2	response to stress
MAP1LC3A	PIAS4	response to stress
PIAS1	PIAS4	response to stress
PIGK	PIGT	response to stress
KIT	PIK3CG	response to stress
ABL1	PIK3R1	response to stress
EZR	PIK3R1	response to stress
DDX24	PIN1	response to stress
PLAU	PLAUR	response to stress
PLAU	SERPINE1	response to stress
CALM1	PLCD1	response to stress
PLCD1	RALB	response to stress
BCR	PLCG1	response to stress
EGFR	PLD2	response to stress
CCDC85B	PLEKHF2	response to stress
PLEKHF2	TSC22D3	response to stress
PAPPA	PLG	response to stress
BUB1	PLK1	response to stress
CRK	PLSCR1	response to stress
PMEPA1	UBQLN4	response to stress
ABL1	POLR2A	response to stress
POLR2A	POLR2L	response to stress
GTF3C4	POLR3F	response to stress
BCL6	PPARD	response to stress
PPARD	RXRG	response to stress
NR1H4	PPARGC1A	response to stress
PPP1CA	TP53	response to stress
APC	PPP2CA	response to stress
CDK1	PPP2R1B	response to stress
PLK1	PRC1	response to stress
APC	PRKACA	response to stress
GSK3B	PRKACA	response to stress
HNRNPD	PRKACA	response to stress
CDK2	PRKAR1A	response to stress
APLP2	PRKCA	response to stress
FYN	PRKCD	response to stress
PRKCH	PTPN11	response to stress
CNTN1	PRNP	response to stress
DHX9	PRPF8	response to stress
CTSD	PSAP	response to stress
CDH1	PSEN1	response to stress
APP	PSEN2	response to stress
FHL2	PSEN2	response to stress
NMI	PSMA1	response to stress
ADRM1	PSMD4	response to stress
FUS	PTBP1	response to stress
PTBP1	SFPQ	response to stress
EPHA2	PTK2	response to stress
PIAS1	PTK2	response to stress
GSK3B	PTPN1	response to stress
PIAS1	PTPN1	response to stress
ABL1	PTPN12	response to stress
APC	PTPN13	response to stress
PTPN13	YWHAZ	response to stress
CDH1	PTPN14	response to stress
ERBB2	PTPN18	response to stress
CDH1	PTPRF	response to stress
FRS2	PTPRF	response to stress
MADD	PTPRN	response to stress
PTPRN	UBQLN4	response to stress
PTPRN2	SPTBN4	response to stress
PTPRN2	UBQLN4	response to stress
C1QA	PTX3	response to stress
RAB22A	SMURF2	response to stress
MYO5A	RAB27A	response to stress
MLPH	RAB27B	response to stress
CALM1	RAB3B	response to stress
RAB3C	RIMS2	response to stress
EEA1	RAB5B	response to stress
RABAC1	SPG21	response to stress
RAD1	RAD17	response to stress
CASP7	RAD21	response to stress
ATM	RAD51	response to stress
CHEK1	RAD51	response to stress
CFLAR	RAF1	response to stress
KRT18	RAF1	response to stress
KRT8	RAF1	response to stress
RAF1	YWHAZ	response to stress
RAN	RANBP1	response to stress
RAN	SMURF2	response to stress
RANBP9	SOS1	response to stress
RAPGEF1	SHC1	response to stress
RAPGEF4	RIMS2	response to stress
RARG	SMAD3	response to stress
RASSF5	UBQLN1	response to stress
PSMD4	RASSF8	response to stress
CCNA2	RBL2	response to stress
PTPN12	RBM19	response to stress
CDC42EP1	RBPMS	response to stress
COPS4	RCBTB2	response to stress
RANBP1	RCC1	response to stress
REL	SP1	response to stress
CSNK2A1	RELA	response to stress
RELA	RELB	response to stress
CBFA2T2	RERE	response to stress
BRCA1	RFC1	response to stress
KRT18	RHPN2	response to stress
RHPN2	TGFBR1	response to stress
RAB3B	RIMS2	response to stress
CFLAR	RIPK2	response to stress
RIPK2	SMURF1	response to stress
ROBO2	UBQLN4	response to stress
RIMS2	RPH3AL	response to stress
KIF1A	RXRA	response to stress
NCOA2	RXRA	response to stress
RARG	RXRG	response to stress
ACTB	S100A11	response to stress
HNRNPK	SAFB	response to stress
CRMP1	SAT1	response to stress
SAT1	ZHX1	response to stress
SCG2	UBQLN4	response to stress
CHGA	SCG3	response to stress
SCNN1A	WWP2	response to stress
SCRIB	TJP2	response to stress
SDC2	SPARC	response to stress
NRXN1	SDCBP2	response to stress
SDCBP2	TM4SF1	response to stress
NRP2	SEMA3C	response to stress
ERBB2	SERPINA3	response to stress
FGA	SERPINA5	response to stress
PRPF8	SERPINB2	response to stress
CASP4	SERPINB9	response to stress
KRT18	SERPINE1	response to stress
SERPINE1	UBQLN4	response to stress
PLG	SERPING1	response to stress
MST1R	SFN	response to stress
GSK3B	SGK3	response to stress
CHD3	SGSM2	response to stress
ERBB2	SH3BGRL3	response to stress
SH3GL2	SYNJ1	response to stress
CTTN	SHANK2	response to stress
CTSD	SHBG	response to stress
EPHA2	SHC1	response to stress
SHC1	SP1	response to stress
APC	SIAH1	response to stress
PTPRF	SKIL	response to stress
EZR	SLC9A3R1	response to stress
AKT1	SMAD3	response to stress
JUNB	SMAD3	response to stress
SMAD3	SPTBN1	response to stress
SMAD3	TGFBR1	response to stress
AP2B1	SMAD4	response to stress
PIAS1	SMAD4	response to stress
CHPF	SMAD9	response to stress
NR3C1	SMARCA2	response to stress
NCOA1	SMARCE1	response to stress
NGFRAP1	SMPD1	response to stress
CSNK2A2	SMURF1	response to stress
SKIL	SMURF2	response to stress
SNAP25	VAMP2	response to stress
SFPQ	SNRPA	response to stress
SNRPB	SNRPD1	response to stress
[truncated: 8,950 more rows]
